# Supplementary material for: Abundance-weighted pathway mapping demonstrates family-level structure of butyrate and propionate production across the human gut microbiome
Source: ISME Commun. 2026 Mar 26;6(1):ycag075. doi: 10.1093/ismeco/ycag075 (PMC13134039; doi:10.1093/ismeco/ycag075)
Supplement: ycag075_Supplemental_Files [file ycag075_supplemental_files.zip]

Archive with 3 entries (3 files):
- ChristensenR_CremerJ_ISMEComm_SupplementaryTableS1_ycag075.xlsx
- ChristensenR_CremerJ_ISMEComm_SupplementaryTableS2_ycag075.xlsx
- ChristensenR_CremerJ_ISMEComm_SupplementaryTableS3_ycag075.xlsx
