# Supplementary material for: Abundance-weighted pathway mapping demonstrates family-level structure of butyrate and propionate production across the human gut microbiome
Source: ISME Commun. 2026 Mar 26;6(1):ycag075. doi: 10.1093/ismeco/ycag075 (PMC13134039; doi:10.1093/ismeco/ycag075)
Supplement: ycag075_Supplemental_Files [file ycag075_supplemental_files.zip › ChristensenR_CremerJ_ISMEComm_SupplementaryTableS1_ycag075.xlsx]

## Sheet: Supplementary_Table_S1
job	KO_query	IMG_gene_entry	description	IMG_genome_ID
abfD_genomes	EC:4.2.1.120	645627925	vinylacetyl-CoA delta-isomerase (EC 5.3.3.3)/4-hydroxybutyryl-CoA dehydratase (EC 4.2.1.-)	645058700
abfD_genomes	EC:4.2.1.120	646338149	vinylacetyl-CoA delta-isomerase (EC 5.3.3.3)/4-hydroxybutyryl-CoA dehydratase (EC 4.2.1.-)	646311915
abfD_genomes	EC:4.2.1.120	642654877	vinylacetyl-CoA delta-isomerase (EC 5.3.3.3)/4-hydroxybutyryl-CoA dehydratase (EC 4.2.1.-)	642555148
abfD_genomes	EC:4.2.1.120	643885186	4-hydroxybutyryl-CoA dehydratase (EC 4.2.1.-)	643692047
abfD_genomes	EC:4.2.1.120	647509158	vinylacetyl-CoA delta-isomerase (EC 5.3.3.3)/4-hydroxybutyryl-CoA dehydratase (EC 4.2.1.-)	647000228
abfD_genomes	EC:4.2.1.120	650869920	4-hydroxybutyryl-CoA dehydratase	650716072
abfD_genomes	EC:4.2.1.120	638192224	470aa long conserved hypothetical protein	638154519
abfD_genomes	EC:4.2.1.120	640507112	Vinylacetyl-CoA Delta-isomerase	640427120
abfD_genomes	EC:4.2.1.120	645962169	vinylacetyl-CoA delta-isomerase (EC 5.3.3.3)/4-hydroxybutyryl-CoA dehydratase (EC 4.2.1.-)	645951866
abfD_genomes	EC:4.2.1.120	646943192	4-hydroxybutyryl-CoA dehydratase (EC 4.2.1.-)	646862347
abfD_genomes	EC:4.2.1.120	648675851	putative gamma-aminobutyrate metabolism dehydratase/isomerase	648276759
abfD_genomes	EC:4.2.1.120	651577944	vinylacetyl-CoA delta-isomerase (EC 5.3.3.3)/4-hydroxybutyryl-CoA dehydratase (EC 4.2.1.-)	651324002
abfD_genomes	EC:4.2.1.120	651620982	gamma-aminobutyrate metabolism dehydratase/isomerase	651324070
abfD_genomes	EC:4.2.1.120	2502434877	Aromatic ring hydroxylase	2502422304
abfD_genomes	EC:4.2.1.120	640125146	4-hydroxybutyryl-CoA dehydratase (EC 4.2.1.-)	640069326
abfD_genomes	EC:4.2.1.120	641315826	vinylacetyl-CoA delta-isomerase (EC 5.3.3.3)/4-hydroxybutyryl-CoA dehydratase (EC 4.2.1.-)	641228499
abfD_genomes	EC:4.2.1.120	641665770	vinylacetyl-CoA delta-isomerase (EC 5.3.3.3)/4-hydroxybutyryl-CoA dehydratase (EC 4.2.1.-)	641522635
abfD_genomes	EC:4.2.1.120	643830877	Vinylacetyl-CoA Delta-isomerase	643692044
abfD_genomes	EC:4.2.1.120	646418652	Vinylacetyl-CoA Delta-isomerase	646311963
abfD_genomes	EC:4.2.1.120	650477167	4-hydroxybutyryl-CoA dehydratase (EC 4.2.1.-)	650377981
abfD_genomes	EC:4.2.1.120	2264896811	Aromatic ring hydroxylase	2264867026
abfD_genomes	EC:4.2.1.120	2265092182	Aromatic ring hydroxylase	2264867227
abfD_genomes	EC:4.2.1.120	2503009123	4-hydroxybutyryl-CoA dehydratase / vinylacetyl-CoA-Delta-isomerase	2502957028
abfD_genomes	EC:4.2.1.120	2503059154	4-hydroxybutyryl-CoA dehydratase / vinylacetyl-CoA-Delta-isomerase	2503044005
abfD_genomes	EC:4.2.1.120	2505366233	4-hydroxybutyryl-CoA dehydratase	2505313008
abfD_genomes	EC:4.2.1.120	2511750794	4-hydroxybutyryl-CoA dehydratase / vinylacetyl-CoA-Delta-isomerase	2511231134
abfD_genomes	EC:4.2.1.120	2514511042	4-hydroxybutyryl-CoA dehydratase / vinylacetyl-CoA-Delta-isomerase	2513237329
abfD_genomes	EC:4.2.1.120	2514514523	4-hydroxybutyryl-CoA dehydratase / vinylacetyl-CoA-Delta-isomerase	2513237330
abfD_genomes	EC:4.2.1.120	2503698423	vinylacetyl-CoA delta-isomerase	2503692001
abfD_genomes	EC:4.2.1.120	2508596586	4-hydroxybutyryl-CoA dehydratase / vinylacetyl-CoA-Delta-isomerase	2508501021
abfD_genomes	EC:4.2.1.120	2525452007	4-hydroxybutyryl-CoA dehydratase / vinylacetyl-CoA-Delta-isomerase	2524614699
abfD_genomes	EC:4.2.1.120	2526266662	4-hydroxybutyryl-CoA dehydratase / vinylacetyl-CoA-Delta-isomerase	2526164529
abfD_genomes	EC:4.2.1.120	2505943017	aromatic ring hydroxylase	2505679066
abfD_genomes	EC:4.2.1.120	2509740951	4-hydroxybutyryl-CoA dehydratase / vinylacetyl-CoA-Delta-isomerase	2509601019
abfD_genomes	EC:4.2.1.120	2514510392	4-hydroxybutyryl-CoA dehydratase / vinylacetyl-CoA-Delta-isomerase	2513237329
abfD_genomes	EC:4.2.1.120	2523531896	vinylacetyl-CoA delta-isomerase	2523231085
abfD_genomes	EC:4.2.1.120	2536139401	vinylacetyl-CoA delta-isomerase /4-hydroxybutyryl-CoA dehydratase	2534681961
abfD_genomes	EC:4.2.1.120	2542299353	vinylacetyl-CoA delta-isomerase /4-hydroxybutyryl-CoA dehydratase	2541047258
abfD_genomes	EC:4.2.1.120	2542307011	vinylacetyl-CoA delta-isomerase /4-hydroxybutyryl-CoA dehydratase	2541047260
abfD_genomes	EC:4.2.1.120	2542357631	vinylacetyl-CoA delta-isomerase /4-hydroxybutyryl-CoA dehydratase	2541047273
abfD_genomes	EC:4.2.1.120	2542365608	vinylacetyl-CoA delta-isomerase /4-hydroxybutyryl-CoA dehydratase	2541047275
abfD_genomes	EC:4.2.1.120	2515508016	4-hydroxybutyryl-CoA dehydratase / vinylacetyl-CoA-Delta-isomerase	2515154092
abfD_genomes	EC:4.2.1.120	2517895178	4-hydroxybutyryl-CoA dehydratase / vinylacetyl-CoA-Delta-isomerase	2517572143
abfD_genomes	EC:4.2.1.120	2520485487	Aromatic ring hydroxylase	2519899643
abfD_genomes	EC:4.2.1.120	2522205577	Aromatic ring hydroxylase	2522125041
abfD_genomes	EC:4.2.1.120	2522210138	4-hydroxybutyryl-CoA dehydratase	2522125042
abfD_genomes	EC:4.2.1.120	2540877407	4-hydroxybutyryl-CoA dehydratase / vinylacetyl-CoA-Delta-isomerase	2540341191
abfD_genomes	EC:4.2.1.120	2542467894	vinylacetyl-CoA delta-isomerase /4-hydroxybutyryl-CoA dehydratase	2541047301
abfD_genomes	EC:4.2.1.120	2542471926	vinylacetyl-CoA delta-isomerase /4-hydroxybutyryl-CoA dehydratase	2541047302
abfD_genomes	EC:4.2.1.120	2542487117	vinylacetyl-CoA delta-isomerase /4-hydroxybutyryl-CoA dehydratase	2541047306
abfD_genomes	EC:4.2.1.120	2542549205	vinylacetyl-CoA delta-isomerase /4-hydroxybutyryl-CoA dehydratase	2541047322
abfD_genomes	EC:4.2.1.120	2542556954	vinylacetyl-CoA delta-isomerase /4-hydroxybutyryl-CoA dehydratase	2541047324
abfD_genomes	EC:4.2.1.120	2542579964	vinylacetyl-CoA delta-isomerase /4-hydroxybutyryl-CoA dehydratase	2541047330
abfD_genomes	EC:4.2.1.120	2542615504	vinylacetyl-CoA delta-isomerase /4-hydroxybutyryl-CoA dehydratase	2541047339
abfD_genomes	EC:4.2.1.120	2542650301	vinylacetyl-CoA delta-isomerase /4-hydroxybutyryl-CoA dehydratase	2541047348
abfD_genomes	EC:4.2.1.120	2542657856	vinylacetyl-CoA delta-isomerase /4-hydroxybutyryl-CoA dehydratase	2541047350
abfD_genomes	EC:4.2.1.120	2542773187	vinylacetyl-CoA delta-isomerase /4-hydroxybutyryl-CoA dehydratase	2541047380
abfD_genomes	EC:4.2.1.120	2542799149	vinylacetyl-CoA delta-isomerase /4-hydroxybutyryl-CoA dehydratase	2541047386
abfD_genomes	EC:4.2.1.120	2542806891	vinylacetyl-CoA delta-isomerase /4-hydroxybutyryl-CoA dehydratase	2541047388
abfD_genomes	EC:4.2.1.120	2542822161	vinylacetyl-CoA delta-isomerase /4-hydroxybutyryl-CoA dehydratase	2541047392
abfD_genomes	EC:4.2.1.120	2542849410	vinylacetyl-CoA delta-isomerase /4-hydroxybutyryl-CoA dehydratase	2541047399
abfD_genomes	EC:4.2.1.120	2543290704	vinylacetyl-CoA delta-isomerase /4-hydroxybutyryl-CoA dehydratase	2541047511
abfD_genomes	EC:4.2.1.120	2553458925	vinylacetyl-CoA delta-isomerase (EC 5.3.3.3)/4-hydroxybutyryl-CoA dehydratase (EC 4.2.1.-)	2551306534
abfD_genomes	EC:4.2.1.120	2558434852	4-hydroxybutyryl-CoA dehydratase / vinylacetyl-CoA-Delta-isomerase	2558309036
abfD_genomes	EC:4.2.1.120	2558800049	vinylacetyl-CoA delta-isomerase /4-hydroxybutyryl-CoA dehydratase	2558309136
abfD_genomes	EC:4.2.1.120	2523382228	Aromatic ring hydroxylase	2523231043
abfD_genomes	EC:4.2.1.120	2523397063	Aromatic ring hydroxylase	2523231047
abfD_genomes	EC:4.2.1.120	2524414304	Aromatic ring hydroxylase	2524023197
abfD_genomes	EC:4.2.1.120	2542732011	vinylacetyl-CoA delta-isomerase /4-hydroxybutyryl-CoA dehydratase	2541047369
abfD_genomes	EC:4.2.1.120	2542765478	vinylacetyl-CoA delta-isomerase /4-hydroxybutyryl-CoA dehydratase	2541047378
abfD_genomes	EC:4.2.1.120	2558787905	vinylacetyl-CoA delta-isomerase /4-hydroxybutyryl-CoA dehydratase	2558309133
abfD_genomes	EC:4.2.1.120	2558808119	vinylacetyl-CoA delta-isomerase /4-hydroxybutyryl-CoA dehydratase	2558309138
abfD_genomes	EC:4.2.1.120	2559069328	vinylacetyl-CoA delta-isomerase /4-hydroxybutyryl-CoA dehydratase	2558860172
abfD_genomes	EC:4.2.1.120	2559702652	4-hydroxybutyryl-CoA dehydratase / vinylacetyl-CoA-Delta-isomerase	2558860389
abfD_genomes	EC:4.2.1.120	2560471158	vinylacetyl-CoA delta-isomerase /4-hydroxybutyryl-CoA dehydratase	2558860635
abfD_genomes	EC:4.2.1.120	2560490555	vinylacetyl-CoA delta-isomerase /4-hydroxybutyryl-CoA dehydratase	2558860640
abfD_genomes	EC:4.2.1.120	2579293956	4-hydroxybutyryl-CoA dehydratase / vinylacetyl-CoA-Delta-isomerase	2576861708
abfD_genomes	EC:4.2.1.120	2549769775	4-hydroxybutyryl-CoA dehydratase	2548876770
abfD_genomes	EC:4.2.1.120	2549775934	4-hydroxybutyryl-CoA dehydratase	2548876772
abfD_genomes	EC:4.2.1.120	2560486604	vinylacetyl-CoA delta-isomerase /4-hydroxybutyryl-CoA dehydratase	2558860639
abfD_genomes	EC:4.2.1.120	2562007380	4-hydroxybutyryl-CoA dehydratase / vinylacetyl-CoA-Delta-isomerase	2561511082
abfD_genomes	EC:4.2.1.120	2562180072	vinylacetyl-CoA delta-isomerase (EC 5.3.3.3)/4-hydroxybutyryl-CoA dehydratase (EC 4.2.1.-)	2561511128
abfD_genomes	EC:4.2.1.120	2580384393	vinylacetyl-CoA delta-isomerase (EC 5.3.3.3)/4-hydroxybutyryl-CoA dehydratase (EC 4.2.1.-)	2579778644
abfD_genomes	EC:4.2.1.120	2554133505	4-hydroxybutyryl-CoA dehydratase	2551306700
abfD_genomes	EC:4.2.1.120	2557355011	4-hydroxybutyryl-CoA dehydratase / vinylacetyl-CoA-Delta-isomerase	2556921083
abfD_genomes	EC:4.2.1.120	2557371093	4-hydroxybutyryl-CoA dehydratase / vinylacetyl-CoA-Delta-isomerase	2556921086
abfD_genomes	EC:4.2.1.120	2578331507	4-hydroxybutyryl-CoA dehydratase / vinylacetyl-CoA-Delta-isomerase	2576861421
abfD_genomes	EC:4.2.1.120	2582683330	4-hydroxybutyryl-CoA dehydratase / vinylacetyl-CoA-Delta-isomerase	2582580540
abfD_genomes	EC:4.2.1.120	2582983988	4-hydroxybutyryl-CoA dehydratase / vinylacetyl-CoA-Delta-isomerase	2582580680
abfD_genomes	EC:4.2.1.120	2586806599	4-hydroxyphenylacetate 3-monooxygenase	2585427809
abfD_genomes	EC:4.2.1.120	2586856689	4-hydroxyphenylacetate 3-monooxygenase	2585427820
abfD_genomes	EC:4.2.1.120	2587771899	vinylacetyl-CoA delta-isomerase (EC 5.3.3.3)/4-hydroxybutyryl-CoA dehydratase (EC 4.2.1.-)	2585428067
abfD_genomes	EC:4.2.1.120	2590646186	4-hydroxybutyryl-CoA dehydratase / vinylacetyl-CoA-Delta-isomerase	2588254267
abfD_genomes	EC:4.2.1.120	2620693229	vinylacetyl-CoA delta-isomerase /4-hydroxybutyryl-CoA dehydratase	2619619101
abfD_genomes	EC:4.2.1.120	2621073961	4-hydroxybutyryl-CoA dehydratase / vinylacetyl-CoA-Delta-isomerase	2619619240
abfD_genomes	EC:4.2.1.120	2628808299	vinylacetyl-CoA delta-isomerase /4-hydroxybutyryl-CoA dehydratase	2627853748
abfD_genomes	EC:4.2.1.120	2586120148	4-hydroxybutyryl-CoA dehydratase / vinylacetyl-CoA-Delta-isomerase	2585427666
abfD_genomes	EC:4.2.1.120	2586244804	4-hydroxybutyryl-CoA dehydratase / vinylacetyl-CoA-Delta-isomerase	2585427696
abfD_genomes	EC:4.2.1.120	2587651738	4-hydroxybutyryl-CoA dehydratase / vinylacetyl-CoA-Delta-isomerase	2585428035
abfD_genomes	EC:4.2.1.120	2601474073	4-hydroxybutyryl-CoA dehydratase / vinylacetyl-CoA-Delta-isomerase	2600255236
abfD_genomes	EC:4.2.1.120	2629203710	vinylacetyl-CoA delta-isomerase /4-hydroxybutyryl-CoA dehydratase	2627853845
abfD_genomes	EC:4.2.1.120	2617923433	vinylacetyl-CoA delta-isomerase (EC 5.3.3.3)/4-hydroxybutyryl-CoA dehydratase (EC 4.2.1.-)	2617270891
abfD_genomes	EC:4.2.1.120	2620333731	4-hydroxybutyryl-CoA dehydratase / vinylacetyl-CoA-Delta-isomerase	2619618997
abfD_genomes	EC:4.2.1.120	2624725838	4-hydroxybutyryl-CoA dehydratase / vinylacetyl-CoA-Delta-isomerase	2623620509
abfD_genomes	EC:4.2.1.120	2624725954	4-hydroxybutyryl-CoA dehydratase / vinylacetyl-CoA-Delta-isomerase	2623620509
abfD_genomes	EC:4.2.1.120	2629948822	4-hydroxybutyryl-CoA dehydratase / vinylacetyl-CoA-Delta-isomerase	2627854033
abfD_genomes	EC:4.2.1.120	2633266908	vinylacetyl-CoA delta-isomerase /4-hydroxybutyryl-CoA dehydratase	2630968791
abfD_genomes	EC:4.2.1.120	2629818267	vinylacetyl-CoA delta-isomerase /4-hydroxybutyryl-CoA dehydratase	2627853997
abfD_genomes	EC:4.2.1.120	2629948816	4-hydroxybutyryl-CoA dehydratase / vinylacetyl-CoA-Delta-isomerase	2627854033
abfD_genomes	EC:4.2.1.120	2617819261	4-hydroxybutyryl-CoA dehydratase / vinylacetyl-CoA-Delta-isomerase	2617270869
abfD_genomes	EC:4.2.1.120	2622856459	4-hydroxybutyryl-CoA dehydratase / vinylacetyl-CoA-Delta-isomerase	2622736433
abfD_genomes	EC:4.2.1.120	2626517050	4-hydroxybutyryl-CoA dehydratase / vinylacetyl-CoA-Delta-isomerase	2623621018
abfD_genomes	EC:4.2.1.120	2628279510	Aromatic ring hydroxylase	2627853627
abfD_genomes	EC:4.2.1.120	2629819358	4-hydroxybutyryl-CoA dehydratase / vinylacetyl-CoA-Delta-isomerase	2627853997
abfD_genomes	EC:4.2.1.120	2641921328	vinylacetyl-CoA delta-isomerase /4-hydroxybutyryl-CoA dehydratase	2639763082
abfD_genomes	EC:4.2.1.120	2648050551	vinylacetyl-CoA delta-isomerase /4-hydroxybutyryl-CoA dehydratase	2645728038
abfD_genomes	EC:4.2.1.120	2630799908	4-hydroxybutyryl-CoA dehydratase / vinylacetyl-CoA-Delta-isomerase	2627854249
abfD_genomes	EC:4.2.1.120	2640429493	Aromatic ring hydroxylase	2639762693
abfD_genomes	EC:4.2.1.120	2636207424	4-hydroxybutyryl-CoA dehydratase / vinylacetyl-CoA-Delta-isomerase	2634166670
abfD_genomes	EC:4.2.1.120	2636256829	4-hydroxybutyryl-CoA dehydratase / vinylacetyl-CoA-Delta-isomerase	2634166733
abfD_genomes	EC:4.2.1.120	2636312608	4-hydroxybutyryl-CoA dehydratase / vinylacetyl-CoA-Delta-isomerase	2634166810
abfD_genomes	EC:4.2.1.120	2636600285	4-hydroxybutyryl-CoA dehydratase / vinylacetyl-CoA-Delta-isomerase	2636415443
abfD_genomes	EC:4.2.1.120	2650795882	4-hydroxybutyryl-CoA dehydratase / vinylacetyl-CoA-Delta-isomerase	2648501671
abfD_genomes	EC:4.2.1.120	2652525492	Aromatic ring hydroxylase	2651869712
abfD_genomes	EC:4.2.1.120	2660417825	vinylacetyl-CoA delta-isomerase /4-hydroxybutyryl-CoA dehydratase	2660237945
abfD_genomes	EC:4.2.1.120	2665090642	vinylacetyl-CoA delta-isomerase /4-hydroxybutyryl-CoA dehydratase	2663762959
abfD_genomes	EC:4.2.1.120	2643323853	4-hydroxybutyryl-CoA dehydratase / vinylacetyl-CoA-Delta-isomerase	2643221425
abfD_genomes	EC:4.2.1.120	2643571042	4-hydroxybutyryl-CoA dehydratase / vinylacetyl-CoA-Delta-isomerase	2643221501
abfD_genomes	EC:4.2.1.120	2644340750	4-hydroxybutyryl-CoA dehydratase / vinylacetyl-CoA-Delta-isomerase	2643221660
abfD_genomes	EC:4.2.1.120	2644743518	4-hydroxybutyryl-CoA dehydratase / vinylacetyl-CoA-Delta-isomerase	2643221736
abfD_genomes	EC:4.2.1.120	2645110637	4-hydroxybutyryl-CoA dehydratase / vinylacetyl-CoA-Delta-isomerase	2643221821
abfD_genomes	EC:4.2.1.120	2650246966	4-hydroxybutyryl-CoA dehydratase / vinylacetyl-CoA-Delta-isomerase	2648501532
abfD_genomes	EC:4.2.1.120	2654695335	Aromatic ring hydroxylase	2654587522
abfD_genomes	EC:4.2.1.120	2653453232	4-hydroxybutyryl-CoA dehydratase / vinylacetyl-CoA-Delta-isomerase	2651869958
abfD_genomes	EC:4.2.1.120	2655291690	4-hydroxybutyryl-CoA dehydratase / vinylacetyl-CoA-Delta-isomerase	2654587664
abfD_genomes	EC:4.2.1.120	2656410044	4-hydroxybutyryl-CoA dehydratase / vinylacetyl-CoA-Delta-isomerase	2654587964
abfD_genomes	EC:4.2.1.120	2656684400	4-hydroxybutyryl-CoA dehydratase / vinylacetyl-CoA-Delta-isomerase	2654588030
abfD_genomes	EC:4.2.1.120	2656753289	4-hydroxybutyryl-CoA dehydratase / vinylacetyl-CoA-Delta-isomerase	2654588046
abfD_genomes	EC:4.2.1.120	2671052548	4-hydroxybutyryl-CoA dehydratase / vinylacetyl-CoA-Delta-isomerase	2667528161
abfD_genomes	EC:4.2.1.120	2671319213	Aromatic ring hydroxylase	2671180038
abfD_genomes	EC:4.2.1.120	2678378029	Aromatic ring hydroxylase	2675903548
abfD_genomes	EC:4.2.1.120	2682509853	4-hydroxyphenylacetate 3-hydroxylase C terminal	2681813010
abfD_genomes	EC:4.2.1.120	2684300709	Aromatic ring hydroxylase	2681813484
abfD_genomes	EC:4.2.1.120	2690142432	4-hydroxybutyryl-CoA dehydratase / vinylacetyl-CoA-Delta-isomerase	2687453780
abfD_genomes	EC:4.2.1.120	2693391953	4-hydroxybutyryl-CoA dehydratase / vinylacetyl-CoA-Delta-isomerase	2690316366
abfD_genomes	EC:4.2.1.120	2684252096	4-hydroxybutyryl-CoA dehydratase / vinylacetyl-CoA-Delta-isomerase	2681813472
abfD_genomes	EC:4.2.1.120	2685436872	Aromatic ring hydroxylase	2684622707
abfD_genomes	EC:4.2.1.120	2685454516	Aromatic ring hydroxylase	2684622714
abfD_genomes	EC:4.2.1.120	2686493319	vinylacetyl-CoA delta-isomerase /4-hydroxybutyryl-CoA dehydratase	2684623025
abfD_genomes	EC:4.2.1.120	2705642630	vinylacetyl-CoA delta-isomerase /4-hydroxybutyryl-CoA dehydratase	2703719097
abfD_genomes	EC:4.2.1.120	2685457890	4-hydroxybutyryl-CoA dehydratase	2684622715
abfD_genomes	EC:4.2.1.120	2685479907	4-hydroxybutyryl-CoA dehydratase	2684622724
abfD_genomes	EC:4.2.1.120	2685480200	Aromatic ring hydroxylase	2684622725
abfD_genomes	EC:4.2.1.120	2685486127	Aromatic ring hydroxylase	2684622727
abfD_genomes	EC:4.2.1.120	2685492391	4-hydroxybutyryl-CoA dehydratase	2684622730
abfD_genomes	EC:4.2.1.120	2685493741	Aromatic ring hydroxylase	2684622730
abfD_genomes	EC:4.2.1.120	2690982507	4-hydroxybutyryl-CoA dehydratase / vinylacetyl-CoA-Delta-isomerase	2690315754
abfD_genomes	EC:4.2.1.120	2706291679	4-hydroxybutyryl-CoA dehydratase / vinylacetyl-CoA-Delta-isomerase	2703719309
abfD_genomes	EC:4.2.1.120	2689715220	4-hydroxybutyryl-CoA dehydratase / vinylacetyl-CoA-Delta-isomerase	2687453684
abfD_genomes	EC:4.2.1.120	2689735323	4-hydroxybutyryl-CoA dehydratase / vinylacetyl-CoA-Delta-isomerase	2687453687
abfD_genomes	EC:4.2.1.120	2705854236	4-hydroxybutyryl-CoA dehydratase / vinylacetyl-CoA-Delta-isomerase	2703719192
abfD_genomes	EC:4.2.1.120	2706283473	4-hydroxybutyryl-CoA dehydratase / vinylacetyl-CoA-Delta-isomerase	2703719307
abfD_genomes	EC:4.2.1.120	2709415002	4-hydroxybutyryl-CoA dehydratase / vinylacetyl-CoA-Delta-isomerase	2708742671
abfD_genomes	EC:4.2.1.120	2712396974	vinylacetyl-CoA delta-isomerase /4-hydroxybutyryl-CoA dehydratase	2711768134
abfD_genomes	EC:4.2.1.120	2704310455	4-hydroxybutyryl-CoA dehydratase / vinylacetyl-CoA-Delta-isomerase	2703718761
abfD_genomes	EC:4.2.1.120	2708502020	vinylacetyl-CoA delta-isomerase /4-hydroxybutyryl-CoA dehydratase	2706794924
abfD_genomes	EC:4.2.1.120	2708995588	4-hydroxybutyryl-CoA dehydratase / vinylacetyl-CoA-Delta-isomerase	2708742494
abfD_genomes	EC:4.2.1.120	2709216149	4-hydroxybutyryl-CoA dehydratase / vinylacetyl-CoA-Delta-isomerase	2708742591
abfD_genomes	EC:4.2.1.120	2709297424	4-hydroxybutyryl-CoA dehydratase / vinylacetyl-CoA-Delta-isomerase	2708742627
abfD_genomes	EC:4.2.1.120	2709495183	Aromatic ring hydroxylase	2708742702
abfD_genomes	EC:4.2.1.120	2712401453	vinylacetyl-CoA delta-isomerase /4-hydroxybutyryl-CoA dehydratase	2711768135
abfD_genomes	EC:4.2.1.120	2709526648	4-hydroxybutyryl-CoA dehydratase / vinylacetyl-CoA-Delta-isomerase	2708742713
abfD_genomes	EC:4.2.1.120	2708379161	4-hydroxybutyryl-CoA dehydratase / vinylacetyl-CoA-Delta-isomerase	2706794841
abfD_genomes	EC:4.2.1.120	2709020399	4-hydroxybutyryl-CoA dehydratase / vinylacetyl-CoA-Delta-isomerase	2708742510
abfD_genomes	EC:4.2.1.120	2709297818	4-hydroxybutyryl-CoA dehydratase / vinylacetyl-CoA-Delta-isomerase	2708742627
abfD_genomes	EC:4.2.1.120	2709705032	4-hydroxybutyryl-CoA dehydratase / vinylacetyl-CoA-Delta-isomerase	2708742786
abfD_genomes	EC:4.2.1.120	2709825956	4-hydroxybutyryl-CoA dehydratase / vinylacetyl-CoA-Delta-isomerase	2708742844
abfD_genomes	EC:4.2.1.120	2709828657	4-hydroxybutyryl-CoA dehydratase / vinylacetyl-CoA-Delta-isomerase	2708742847
abfD_genomes	EC:4.2.1.120	2716686372	vinylacetyl-CoA delta-isomerase /4-hydroxybutyryl-CoA dehydratase	2713897403
abfD_genomes	EC:4.2.1.120	2725924637	4-hydroxybutyryl-CoA dehydratase / vinylacetyl-CoA-Delta-isomerase	2724679224
abfD_genomes	EC:4.2.1.120	2709612490	4-hydroxybutyryl-CoA dehydratase / vinylacetyl-CoA-Delta-isomerase	2708742748
abfD_genomes	EC:4.2.1.120	2709621632	4-hydroxybutyryl-CoA dehydratase / vinylacetyl-CoA-Delta-isomerase	2708742753
abfD_genomes	EC:4.2.1.120	2709666638	4-hydroxybutyryl-CoA dehydratase / vinylacetyl-CoA-Delta-isomerase	2708742769
abfD_genomes	EC:4.2.1.120	2709741357	4-hydroxybutyryl-CoA dehydratase / vinylacetyl-CoA-Delta-isomerase	2708742803
abfD_genomes	EC:4.2.1.120	2711333660	Aromatic ring hydroxylase	2710724002
abfD_genomes	EC:4.2.1.120	2712247120	Aromatic ring hydroxylase	2711768098
abfD_genomes	EC:4.2.1.120	2712700267	4-hydroxybutyryl-CoA dehydratase / vinylacetyl-CoA-Delta-isomerase	2711768227
abfD_genomes	EC:4.2.1.120	2717506570	4-hydroxybutyryl-CoA dehydratase / vinylacetyl-CoA-Delta-isomerase	2716884588
abfD_genomes	EC:4.2.1.120	2725922821	4-hydroxybutyryl-CoA dehydratase / vinylacetyl-CoA-Delta-isomerase	2724679223
abfD_genomes	EC:4.2.1.120	2718345808	4-hydroxybutyryl-CoA dehydratase / vinylacetyl-CoA-Delta-isomerase	2718217647
abfD_genomes	EC:4.2.1.120	2726785033	4-hydroxybutyryl-CoA dehydratase / vinylacetyl-CoA-Delta-isomerase	2724679432
abfD_genomes	EC:4.2.1.120	2730055744	4-hydroxybutyryl-CoA dehydratase / vinylacetyl-CoA-Delta-isomerase	2728369339
abfD_genomes	EC:4.2.1.120	2721867107	4-hydroxybutyryl-CoA dehydratase / vinylacetyl-CoA-Delta-isomerase	2721755145
abfD_genomes	EC:4.2.1.120	2722289150	4-hydroxybutyryl-CoA dehydratase / vinylacetyl-CoA-Delta-isomerase	2721755307
abfD_genomes	EC:4.2.1.120	2722554734	4-hydroxybutyryl-CoA dehydratase / vinylacetyl-CoA-Delta-isomerase	2721755437
abfD_genomes	EC:4.2.1.120	2725926850	4-hydroxybutyryl-CoA dehydratase / vinylacetyl-CoA-Delta-isomerase	2724679225
abfD_genomes	EC:4.2.1.120	2727818471	vinylacetyl-CoA delta-isomerase /4-hydroxybutyryl-CoA dehydratase	2724679702
abfD_genomes	EC:4.2.1.120	2722123524	4-hydroxybutyryl-CoA dehydratase / vinylacetyl-CoA-Delta-isomerase	2721755242
abfD_genomes	EC:4.2.1.120	2722276646	4-hydroxybutyryl-CoA dehydratase / vinylacetyl-CoA-Delta-isomerase	2721755302
abfD_genomes	EC:4.2.1.120	2722378584	4-hydroxybutyryl-CoA dehydratase / vinylacetyl-CoA-Delta-isomerase	2721755348
abfD_genomes	EC:4.2.1.120	2722414861	4-hydroxybutyryl-CoA dehydratase / vinylacetyl-CoA-Delta-isomerase	2721755367
abfD_genomes	EC:4.2.1.120	2722564818	Aromatic ring hydroxylase	2721755443
abfD_genomes	EC:4.2.1.120	2730012783	4-hydroxybutyryl-CoA dehydratase / vinylacetyl-CoA-Delta-isomerase	2728369312
abfD_genomes	EC:4.2.1.120	2730432591	4-hydroxybutyryl-CoA dehydratase / vinylacetyl-CoA-Delta-isomerase	2728369456
abfD_genomes	EC:4.2.1.120	2730433497	4-hydroxybutyryl-CoA dehydratase / vinylacetyl-CoA-Delta-isomerase	2728369457
abfD_genomes	EC:4.2.1.120	2727583127	4-hydroxybutyryl-CoA dehydratase / vinylacetyl-CoA-Delta-isomerase	2724679625
abfD_genomes	EC:4.2.1.120	2727957534	Aromatic ring hydroxylase	2724679739
abfD_genomes	EC:4.2.1.120	2728752213	4-hydroxybutyryl-CoA dehydratase / vinylacetyl-CoA-Delta-isomerase	2728368998
abfD_genomes	EC:4.2.1.120	2730394470	4-hydroxybutyryl-CoA dehydratase / vinylacetyl-CoA-Delta-isomerase	2728369433
abfD_genomes	EC:4.2.1.120	2738608290	vinylacetyl-CoA delta-isomerase /4-hydroxybutyryl-CoA dehydratase	2738541224
abfD_genomes	EC:4.2.1.120	2744171082	vinylacetyl-CoA delta-isomerase /4-hydroxybutyryl-CoA dehydratase	2744054427
abfD_genomes	EC:4.2.1.120	2732454041	4-hydroxybutyryl-CoA dehydratase / vinylacetyl-CoA-Delta-isomerase	2731957622
abfD_genomes	EC:4.2.1.120	2742148688	4-hydroxybutyryl-CoA dehydratase/vinylacetyl-CoA-Delta-isomerase	2740892133
abfD_genomes	EC:4.2.1.120	2756662770	4-hydroxybutyryl-CoA dehydratase/vinylacetyl-CoA-Delta-isomerase	2756170243
abfD_genomes	EC:4.2.1.120	2741339607	4-hydroxybutyryl-CoA dehydratase/vinylacetyl-CoA-Delta-isomerase	2740891960
abfD_genomes	EC:4.2.1.120	2742132553	4-hydroxybutyryl-CoA dehydratase/vinylacetyl-CoA-Delta-isomerase	2740892129
abfD_genomes	EC:4.2.1.120	2742146076	4-hydroxybutyryl-CoA dehydratase/vinylacetyl-CoA-Delta-isomerase	2740892132
abfD_genomes	EC:4.2.1.120	2742202278	4-hydroxybutyryl-CoA dehydratase/vinylacetyl-CoA-Delta-isomerase	2740892145
abfD_genomes	EC:4.2.1.120	2746705287	vinylacetyl-CoA delta-isomerase /4-hydroxybutyryl-CoA dehydratase	2744055048
abfD_genomes	EC:4.2.1.120	2752368087	vinylacetyl-CoA delta-isomerase /4-hydroxybutyryl-CoA dehydratase	2751185486
abfD_genomes	EC:4.2.1.120	2752532917	vinylacetyl-CoA delta-isomerase /4-hydroxybutyryl-CoA dehydratase	2751185558
abfD_genomes	EC:4.2.1.120	2752614885	4-hydroxybutyryl-CoA dehydratase/vinylacetyl-CoA-Delta-isomerase	2751185594
abfD_genomes	EC:4.2.1.120	2755146431	vinylacetyl-CoA delta-isomerase /4-hydroxybutyryl-CoA dehydratase	2754412430
abfD_genomes	EC:4.2.1.120	2752247725	4-hydroxybutyryl-CoA dehydratase/vinylacetyl-CoA-Delta-isomerase	2751185432
abfD_genomes	EC:4.2.1.120	2752902836	4-hydroxybutyryl-CoA dehydratase/vinylacetyl-CoA-Delta-isomerase	2751185688
abfD_genomes	EC:4.2.1.120	2757525363	vinylacetyl-CoA delta-isomerase /4-hydroxybutyryl-CoA dehydratase	2757320381
abfD_genomes	EC:4.2.1.120	2770903823	4-hydroxybutyryl-CoA dehydratase/vinylacetyl-CoA-Delta-isomerase	2767802767
abfD_genomes	EC:4.2.1.120	2758442617	4-hydroxybutyryl-CoA dehydratase/vinylacetyl-CoA-Delta-isomerase	2757320762
abfD_genomes	EC:4.2.1.120	2765871869	aromatic ring hydroxylase	2765235908
abfD_genomes	EC:4.2.1.120	2765986566	aromatic ring hydroxylase	2765235927
abfD_genomes	EC:4.2.1.120	2771077962	4-hydroxybutyryl-CoA dehydratase	2770939330
abfD_genomes	EC:4.2.1.120	2771118763	aromatic ring hydroxylase	2770939346
abfD_genomes	EC:4.2.1.120	2771233496	4-hydroxybutyryl-CoA dehydratase/vinylacetyl-CoA-Delta-isomerase	2770939397
abfD_genomes	EC:4.2.1.120	2771308593	aromatic ring hydroxylase	2770939432
abfD_genomes	EC:4.2.1.120	2772172859	4-hydroxybutyryl-CoA dehydratase/vinylacetyl-CoA-Delta-isomerase	2770939656
abfD_genomes	EC:4.2.1.120	2775866122	4-hydroxybutyryl-CoA dehydratase/vinylacetyl-CoA-Delta-isomerase	2775506785
abfD_genomes	EC:4.2.1.120	2774472195	vinylacetyl-CoA delta-isomerase /4-hydroxybutyryl-CoA dehydratase	2773857777
abfD_genomes	EC:4.2.1.120	2770266159	vinylacetyl-CoA delta-isomerase /4-hydroxybutyryl-CoA dehydratase	2767802456
abfD_genomes	EC:4.2.1.120	2770858185	4-hydroxybutyryl-CoA dehydratase/vinylacetyl-CoA-Delta-isomerase	2767802756
abfD_genomes	EC:4.2.1.120	2771125155	4-hydroxybutyryl-CoA dehydratase/vinylacetyl-CoA-Delta-isomerase	2770939347
abfD_genomes	EC:4.2.1.120	2771230113	aromatic ring hydroxylase	2770939396
abfD_genomes	EC:4.2.1.120	2771255774	4-hydroxybutyryl-CoA dehydratase	2770939405
abfD_genomes	EC:4.2.1.120	2771298494	aromatic ring hydroxylase	2770939428
abfD_genomes	EC:4.2.1.120	2772094256	4-hydroxybutyryl-CoA dehydratase/vinylacetyl-CoA-Delta-isomerase	2770939635
abfD_genomes	EC:4.2.1.120	2772266379	4-hydroxybutyryl-CoA dehydratase/vinylacetyl-CoA-Delta-isomerase	2772190613
abfD_genomes	EC:4.2.1.120	2773563080	vinylacetyl-CoA delta-isomerase /4-hydroxybutyryl-CoA dehydratase	2772190926
abfD_genomes	EC:4.2.1.120	2775865928	vinylacetyl-CoA delta-isomerase /4-hydroxybutyryl-CoA dehydratase	2775506785
abfD_genomes	EC:4.2.1.120	2775424171	vinylacetyl-CoA delta-isomerase /4-hydroxybutyryl-CoA dehydratase	2773858071
abfD_genomes	EC:4.2.1.120	2775863338	4-hydroxyphenylacetate 3-monooxygenase/4-hydroxybutyryl-CoA dehydratase/vinylacetyl-CoA-Delta-isomerase	2775506785
abfD_genomes	EC:4.2.1.120	2778262310	4-hydroxybutyryl-CoA dehydratase/vinylacetyl-CoA-Delta-isomerase	2778260901
abfD_genomes	EC:4.2.1.120	2775002813	4-hydroxybutyryl-CoA dehydratase/vinylacetyl-CoA-Delta-isomerase	2773857963
abfD_genomes	EC:4.2.1.120	2775836053	4-hydroxybutyryl-CoA dehydratase/vinylacetyl-CoA-Delta-isomerase	2775506780
abfD_genomes	EC:4.2.1.120	2776547955	4-hydroxybutyryl-CoA dehydratase/vinylacetyl-CoA-Delta-isomerase	2775506970
abfD_genomes	EC:4.2.1.120	2779018332	4-hydroxybutyryl-CoA dehydratase/vinylacetyl-CoA-Delta-isomerase	2778261146
abfD_genomes	EC:4.2.1.120	2779024080	4-hydroxybutyryl-CoA dehydratase/vinylacetyl-CoA-Delta-isomerase	2778261148
abfD_genomes	EC:4.2.1.120	2779378358	4-hydroxybutyryl-CoA dehydratase/vinylacetyl-CoA-Delta-isomerase	2778261232
abfD_genomes	EC:4.2.1.120	2779859128	4-hydroxybutyryl-CoA dehydratase/vinylacetyl-CoA-Delta-isomerase	2778261370
abfD_genomes	EC:4.2.1.120	2780282919	aromatic ring hydroxylase	2778261488
abfD_genomes	EC:4.2.1.120	2784946459	4-hydroxybutyryl-CoA dehydratase/vinylacetyl-CoA-Delta-isomerase	2784746669
abfD_genomes	EC:4.2.1.120	2785565093	vinylacetyl-CoA delta-isomerase /4-hydroxybutyryl-CoA dehydratase	2785510709
abfD_genomes	EC:4.2.1.120	2789187407	4-hydroxybutyryl-CoA dehydratase/vinylacetyl-CoA-Delta-isomerase	2788499988
abfD_genomes	EC:4.2.1.120	2790375841	vinylacetyl-CoA delta-isomerase /4-hydroxybutyryl-CoA dehydratase	2788500354
abfD_genomes	EC:4.2.1.120	2784523330	4-hydroxybutyryl-CoA dehydratase/vinylacetyl-CoA-Delta-isomerase	2784132131
abfD_genomes	EC:4.2.1.120	2786788323	vinylacetyl-CoA delta-isomerase /4-hydroxybutyryl-CoA dehydratase	2786546159
abfD_genomes	EC:4.2.1.120	2787755829	4-hydroxybutyryl-CoA dehydratase/vinylacetyl-CoA-Delta-isomerase	2786546659
abfD_genomes	EC:4.2.1.120	2787922310	4-hydroxybutyryl-CoA dehydratase/vinylacetyl-CoA-Delta-isomerase	2786546730
abfD_genomes	EC:4.2.1.120	2787922399	vinylacetyl-CoA delta-isomerase /4-hydroxybutyryl-CoA dehydratase	2786546730
abfD_genomes	EC:4.2.1.120	2787991606	4-hydroxybutyryl-CoA dehydratase/vinylacetyl-CoA-Delta-isomerase	2786546756
abfD_genomes	EC:4.2.1.120	2788261956	vinylacetyl-CoA delta-isomerase /4-hydroxybutyryl-CoA dehydratase	2786546878
abfD_genomes	EC:4.2.1.120	2795695379	vinylacetyl-CoA delta-isomerase /4-hydroxybutyryl-CoA dehydratase	2795385446
abfD_genomes	EC:4.2.1.120	2784532848	4-hydroxybutyryl-CoA dehydratase/vinylacetyl-CoA-Delta-isomerase	2784132134
abfD_genomes	EC:4.2.1.120	2787328653	4-hydroxybutyryl-CoA dehydratase/vinylacetyl-CoA-Delta-isomerase	2786546471
abfD_genomes	EC:4.2.1.120	2787694444	4-hydroxyphenylacetate 3-monooxygenase/4-hydroxybutyryl-CoA dehydratase/vinylacetyl-CoA-Delta-isomerase	2786546637
abfD_genomes	EC:4.2.1.120	2787997737	4-hydroxybutyryl-CoA dehydratase/vinylacetyl-CoA-Delta-isomerase	2786546758
abfD_genomes	EC:4.2.1.120	2788311545	4-hydroxybutyryl-CoA dehydratase/vinylacetyl-CoA-Delta-isomerase	2786546899
abfD_genomes	EC:4.2.1.120	2800193398	vinylacetyl-CoA delta-isomerase /4-hydroxybutyryl-CoA dehydratase	2799112616
abfD_genomes	EC:4.2.1.120	2800777367	4-hydroxybutyryl-CoA dehydratase/vinylacetyl-CoA-Delta-isomerase	2799112863
abfD_genomes	EC:4.2.1.120	2808010489	4-hydroxybutyryl-CoA dehydratase/vinylacetyl-CoA-Delta-isomerase	2806310911
abfD_genomes	EC:4.2.1.120	2806190115	4-hydroxybutyryl-CoA dehydratase/vinylacetyl-CoA-Delta-isomerase	2802429667
abfD_genomes	EC:4.2.1.120	2789535664	vinylacetyl-CoA delta-isomerase /4-hydroxybutyryl-CoA dehydratase	2788500106
abfD_genomes	EC:4.2.1.120	2790284538	vinylacetyl-CoA delta-isomerase /4-hydroxybutyryl-CoA dehydratase	2788500325
abfD_genomes	EC:4.2.1.120	2808011075	4-hydroxybutyryl-CoA dehydratase/vinylacetyl-CoA-Delta-isomerase	2806310911
abfD_genomes	EC:4.2.1.120	2808077016	vinylacetyl-CoA delta-isomerase /4-hydroxybutyryl-CoA dehydratase	2806310926
abfD_genomes	EC:4.2.1.120	2810396559	vinylacetyl-CoA delta-isomerase /4-hydroxybutyryl-CoA dehydratase	2808606708
abfD_genomes	EC:4.2.1.120	2815885997	4-hydroxybutyryl-CoA dehydratase/vinylacetyl-CoA-Delta-isomerase	2814123396
abfD_genomes	EC:4.2.1.120	2799018836	4-hydroxybutyryl-CoA dehydratase/vinylacetyl-CoA-Delta-isomerase	2795386127
abfD_genomes	EC:4.2.1.120	2799754242	4-hydroxybutyryl-CoA dehydratase/vinylacetyl-CoA-Delta-isomerase	2799112409
abfD_genomes	EC:4.2.1.120	2807512131	4-hydroxybutyryl-CoA dehydratase/vinylacetyl-CoA-Delta-isomerase	2806310760
abfD_genomes	EC:4.2.1.120	2807676636	4-hydroxybutyryl-CoA dehydratase/vinylacetyl-CoA-Delta-isomerase	2806310823
abfD_genomes	EC:4.2.1.120	2808552873	4-hydroxybutyryl-CoA dehydratase/vinylacetyl-CoA-Delta-isomerase	2806311053
abfD_genomes	EC:4.2.1.120	2815892239	vinylacetyl-CoA delta-isomerase /4-hydroxybutyryl-CoA dehydratase	2814123398
abfD_genomes	EC:4.2.1.120	2812665849	4-hydroxybutyryl-CoA dehydratase/vinylacetyl-CoA-Delta-isomerase	2811994973
abfD_genomes	EC:4.2.1.120	2815491618	4-hydroxybutyryl-CoA dehydratase/vinylacetyl-CoA-Delta-isomerase	2814123294
abfD_genomes	EC:4.2.1.120	2820504244	4-hydroxybutyryl-CoA dehydratase/vinylacetyl-CoA-Delta-isomerase	2820501819
abfD_genomes	EC:4.2.1.120	2806822274	4-hydroxybutyryl-CoA dehydratase/vinylacetyl-CoA-Delta-isomerase	2806310588
abfD_genomes	EC:4.2.1.120	2807577252	4-hydroxybutyryl-CoA dehydratase/vinylacetyl-CoA-Delta-isomerase	2806310782
abfD_genomes	EC:4.2.1.120	2809769339	4-hydroxybutyryl-CoA dehydratase/vinylacetyl-CoA-Delta-isomerase	2808606560
abfD_genomes	EC:4.2.1.120	2810450876	vinylacetyl-CoA delta-isomerase /4-hydroxybutyryl-CoA dehydratase	2808606725
abfD_genomes	EC:4.2.1.120	2820532145	4-hydroxybutyryl-CoA dehydratase/vinylacetyl-CoA-Delta-isomerase	2820530790
abfD_genomes	EC:4.2.1.120	2820513915	4-hydroxybutyryl-CoA dehydratase/vinylacetyl-CoA-Delta-isomerase	2820512088
abfD_genomes	EC:4.2.1.120	2814949447	aromatic ring hydroxylase	2814123143
abfD_genomes	EC:4.2.1.120	2815088836	aromatic ring hydroxylase	2814123185
abfD_genomes	EC:4.2.1.120	2820012507	4-hydroxybutyryl-CoA dehydratase/vinylacetyl-CoA-Delta-isomerase	2820010479
abfD_genomes	EC:4.2.1.120	2832412235	4-hydroxybutyryl-CoA dehydratase/vinylacetyl-CoA-Delta-isomerase	2832410175
abfD_genomes	EC:4.2.1.120	2833104513	4-hydroxybutyryl-CoA dehydratase/vinylacetyl-CoA-Delta-isomerase	2833102813
abfD_genomes	EC:4.2.1.120	2833263554	4-hydroxybutyryl-CoA dehydratase/vinylacetyl-CoA-Delta-isomerase	2833260678
abfD_genomes	EC:4.2.1.120	2833285262	4-hydroxybutyryl-CoA dehydratase/vinylacetyl-CoA-Delta-isomerase	2833283868
abfD_genomes	EC:4.2.1.120	2819596941	4-hydroxybutyryl-CoA dehydratase/vinylacetyl-CoA-Delta-isomerase	2818991446
abfD_genomes	EC:4.2.1.120	2820540538	4-hydroxybutyryl-CoA dehydratase/vinylacetyl-CoA-Delta-isomerase	2820539610
abfD_genomes	EC:4.2.1.120	2828993821	4-hydroxybutyryl-CoA dehydratase/vinylacetyl-CoA-Delta-isomerase	2828993248
abfD_genomes	EC:4.2.1.120	2829264527	4-hydroxybutyryl-CoA dehydratase/vinylacetyl-CoA-Delta-isomerase	2829262958
abfD_genomes	EC:4.2.1.120	2829326297	4-hydroxybutyryl-CoA dehydratase/vinylacetyl-CoA-Delta-isomerase	2829325841
abfD_genomes	EC:4.2.1.120	2832263186	4-hydroxybutyryl-CoA dehydratase/vinylacetyl-CoA-Delta-isomerase	2832262383
abfD_genomes	EC:4.2.1.120	2828532782	4-hydroxybutyryl-CoA dehydratase/vinylacetyl-CoA-Delta-isomerase	2828531757
abfD_genomes	EC:4.2.1.120	2829168909	4-hydroxybutyryl-CoA dehydratase/vinylacetyl-CoA-Delta-isomerase	2829167738
abfD_genomes	EC:4.2.1.120	2829367390	4-hydroxybutyryl-CoA dehydratase/vinylacetyl-CoA-Delta-isomerase	2829363819
abfD_genomes	EC:4.2.1.120	2829450800	4-hydroxybutyryl-CoA dehydratase/vinylacetyl-CoA-Delta-isomerase	2829449937
abfD_genomes	EC:4.2.1.120	2829474424	aromatic ring hydroxylase	2829472912
abfD_genomes	EC:4.2.1.120	2832514124	4-hydroxybutyryl-CoA dehydratase/vinylacetyl-CoA-Delta-isomerase	2832511869
abfD_genomes	EC:4.2.1.120	2832562256	4-hydroxybutyryl-CoA dehydratase/vinylacetyl-CoA-Delta-isomerase	2832559910
abfD_genomes	EC:4.2.1.120	2839635488	4-hydroxybutyryl-CoA dehydratase/vinylacetyl-CoA-Delta-isomerase	2839633823
abfD_genomes	EC:4.2.1.120	2834549050	aromatic ring hydroxylase	2834547273
abfD_genomes	EC:4.2.1.120	2834679856	4-hydroxybutyryl-CoA dehydratase/vinylacetyl-CoA-Delta-isomerase	2834676383
abfD_genomes	EC:4.2.1.120	2838201372	4-hydroxybutyryl-CoA dehydratase/vinylacetyl-CoA-Delta-isomerase	2838197775
abfD_genomes	EC:4.2.1.120	2837307523	4-hydroxybutyryl-CoA dehydratase/vinylacetyl-CoA-Delta-isomerase	2837305766
abfD_genomes	EC:4.2.1.120	2846830621	4-hydroxybutyryl-CoA dehydratase/vinylacetyl-CoA-Delta-isomerase	2846829876
abfD_genomes	EC:4.2.1.120	2848103244	4-hydroxybutyryl-CoA dehydratase/vinylacetyl-CoA-Delta-isomerase	2848100770
abfD_genomes	EC:4.2.1.120	2850424689	4-hydroxybutyryl-CoA dehydratase/vinylacetyl-CoA-Delta-isomerase	2850422178
abfD_genomes	EC:4.2.1.120	2850433238	4-hydroxybutyryl-CoA dehydratase/vinylacetyl-CoA-Delta-isomerase	2850430790
abfD_genomes	EC:4.2.1.120	2837163022	4-hydroxybutyryl-CoA dehydratase/vinylacetyl-CoA-Delta-isomerase	2837161884
abfD_genomes	EC:4.2.1.120	2838862421	4-hydroxybutyryl-CoA dehydratase/vinylacetyl-CoA-Delta-isomerase	2838861501
abfD_genomes	EC:4.2.1.120	2840349303	4-hydroxyphenylacetate 3-monooxygenase/4-hydroxybutyryl-CoA dehydratase/vinylacetyl-CoA-Delta-isomerase	2840347681
abfD_genomes	EC:4.2.1.120	2841204246	4-hydroxybutyryl-CoA dehydratase/vinylacetyl-CoA-Delta-isomerase	2841202678
abfD_genomes	EC:4.2.1.120	2842667982	4-hydroxybutyryl-CoA dehydratase/vinylacetyl-CoA-Delta-isomerase	2842667859
abfD_genomes	EC:4.2.1.120	2846822308	4-hydroxybutyryl-CoA dehydratase/vinylacetyl-CoA-Delta-isomerase	2846820306
abfD_genomes	EC:4.2.1.120	2852705986	4-hydroxybutyryl-CoA dehydratase/vinylacetyl-CoA-Delta-isomerase	2852700692
abfD_genomes	EC:4.2.1.120	2837317715	4-hydroxybutyryl-CoA dehydratase/vinylacetyl-CoA-Delta-isomerase	2837317116
abfD_genomes	EC:4.2.1.120	2837733964	4-hydroxybutyryl-CoA dehydratase/vinylacetyl-CoA-Delta-isomerase	2837730417
abfD_genomes	EC:4.2.1.120	2838906230	4-hydroxybutyryl-CoA dehydratase/vinylacetyl-CoA-Delta-isomerase	2838905229
abfD_genomes	EC:4.2.1.120	2841764516	4-hydroxybutyryl-CoA dehydratase/vinylacetyl-CoA-Delta-isomerase	2841760612
abfD_genomes	EC:4.2.1.120	2844326593	4-hydroxybutyryl-CoA dehydratase/vinylacetyl-CoA-Delta-isomerase	2844322978
abfD_genomes	EC:4.2.1.120	2852912603	4-hydroxybutyryl-CoA dehydratase/vinylacetyl-CoA-Delta-isomerase	2852911756
abfD_genomes	EC:4.2.1.120	2852931828	4-hydroxybutyryl-CoA dehydratase/vinylacetyl-CoA-Delta-isomerase	2852927127
abfD_genomes	EC:4.2.1.120	2852934263	4-hydroxybutyryl-CoA dehydratase/vinylacetyl-CoA-Delta-isomerase	2852932783
abfD_genomes	EC:4.2.1.120	2852957301	4-hydroxybutyryl-CoA dehydratase/vinylacetyl-CoA-Delta-isomerase	2852954257
abfD_genomes	EC:4.2.1.120	2853025506	4-hydroxybutyryl-CoA dehydratase/vinylacetyl-CoA-Delta-isomerase	2853022938
abfD_genomes	EC:4.2.1.120	2853039310	4-hydroxybutyryl-CoA dehydratase/vinylacetyl-CoA-Delta-isomerase	2853034390
abfD_genomes	EC:4.2.1.120	2853085914	4-hydroxybutyryl-CoA dehydratase/vinylacetyl-CoA-Delta-isomerase	2853080987
abfD_genomes	EC:4.2.1.120	2853166058	4-hydroxybutyryl-CoA dehydratase/vinylacetyl-CoA-Delta-isomerase	2853160880
abfD_genomes	EC:4.2.1.120	2853217906	4-hydroxybutyryl-CoA dehydratase/vinylacetyl-CoA-Delta-isomerase	2853214457
abfD_genomes	EC:4.2.1.120	2853243553	4-hydroxybutyryl-CoA dehydratase/vinylacetyl-CoA-Delta-isomerase	2853242836
abfD_genomes	EC:4.2.1.120	2853262955	4-hydroxybutyryl-CoA dehydratase/vinylacetyl-CoA-Delta-isomerase	2853259742
abfD_genomes	EC:4.2.1.120	2853298836	4-hydroxybutyryl-CoA dehydratase/vinylacetyl-CoA-Delta-isomerase	2853298261
abfD_genomes	EC:4.2.1.120	2853361036	4-hydroxybutyryl-CoA dehydratase/vinylacetyl-CoA-Delta-isomerase	2853360791
abfD_genomes	EC:4.2.1.120	2853384166	4-hydroxybutyryl-CoA dehydratase/vinylacetyl-CoA-Delta-isomerase	2853383431
abfD_genomes	EC:4.2.1.120	2855581192	4-hydroxybutyryl-CoA dehydratase/vinylacetyl-CoA-Delta-isomerase	2855581071
abfD_genomes	EC:4.2.1.120	2857269439	4-hydroxybutyryl-CoA dehydratase/vinylacetyl-CoA-Delta-isomerase	2857266821
abfD_genomes	EC:4.2.1.120	2853478524	4-hydroxybutyryl-CoA dehydratase/vinylacetyl-CoA-Delta-isomerase	2853478429
abfD_genomes	EC:4.2.1.120	2853487479	4-hydroxybutyryl-CoA dehydratase/vinylacetyl-CoA-Delta-isomerase	2853484060
abfD_genomes	EC:4.2.1.120	2853545807	4-hydroxybutyryl-CoA dehydratase/vinylacetyl-CoA-Delta-isomerase	2853540646
abfD_genomes	EC:4.2.1.120	2853557280	4-hydroxybutyryl-CoA dehydratase/vinylacetyl-CoA-Delta-isomerase	2853551906
abfD_genomes	EC:4.2.1.120	2853565321	4-hydroxybutyryl-CoA dehydratase/vinylacetyl-CoA-Delta-isomerase	2853563265
abfD_genomes	EC:4.2.1.120	2853611547	4-hydroxybutyryl-CoA dehydratase/vinylacetyl-CoA-Delta-isomerase	2853608466
abfD_genomes	EC:4.2.1.120	2853634208	4-hydroxybutyryl-CoA dehydratase/vinylacetyl-CoA-Delta-isomerase	2853631130
abfD_genomes	EC:4.2.1.120	2853651138	4-hydroxybutyryl-CoA dehydratase/vinylacetyl-CoA-Delta-isomerase	2853648098
abfD_genomes	EC:4.2.1.120	2853695399	4-hydroxybutyryl-CoA dehydratase/vinylacetyl-CoA-Delta-isomerase	2853690336
abfD_genomes	EC:4.2.1.120	2853726966	4-hydroxybutyryl-CoA dehydratase/vinylacetyl-CoA-Delta-isomerase	2853724395
abfD_genomes	EC:4.2.1.120	2858660479	4-hydroxybutyryl-CoA dehydratase/vinylacetyl-CoA-Delta-isomerase	2858658550
abfD_genomes	EC:4.2.1.120	2859142580	4-hydroxybutyryl-CoA dehydratase/vinylacetyl-CoA-Delta-isomerase	2859139685
abfD_genomes	EC:4.2.1.120	2868252108	4-hydroxybutyryl-CoA dehydratase/vinylacetyl-CoA-Delta-isomerase	2868250080
abfD_genomes	EC:4.2.1.120	2869671973	4-hydroxybutyryl-CoA dehydratase/vinylacetyl-CoA-Delta-isomerase	2869669444
abfD_genomes	EC:4.2.1.120	2869680073	4-hydroxybutyryl-CoA dehydratase/vinylacetyl-CoA-Delta-isomerase	2869677335
abfD_genomes	EC:4.2.1.120	2871971918	4-hydroxybutyryl-CoA dehydratase/vinylacetyl-CoA-Delta-isomerase	2871969457
abfD_genomes	EC:4.2.1.120	2875111414	4-hydroxybutyryl-CoA dehydratase/vinylacetyl-CoA-Delta-isomerase	2875110529
abfD_genomes	EC:4.2.1.120	2853829058	4-hydroxybutyryl-CoA dehydratase/vinylacetyl-CoA-Delta-isomerase	2853824631
abfD_genomes	EC:4.2.1.120	2853865587	4-hydroxybutyryl-CoA dehydratase/vinylacetyl-CoA-Delta-isomerase	2853863019
abfD_genomes	EC:4.2.1.120	2877461084	4-hydroxybutyryl-CoA dehydratase/vinylacetyl-CoA-Delta-isomerase	2877458654
abfD_genomes	EC:4.2.1.120	2886819665	4-hydroxybutyryl-CoA dehydratase/vinylacetyl-CoA-Delta-isomerase	2886817950
abfD_genomes	EC:4.2.1.120	2855311862	4-hydroxyphenylacetate 3-monooxygenase/4-hydroxybutyryl-CoA dehydratase/vinylacetyl-CoA-Delta-isomerase	2855308460
abfD_genomes	EC:4.2.1.120	2855797615	4-hydroxybutyryl-CoA dehydratase/vinylacetyl-CoA-Delta-isomerase	2855792284
abfD_genomes	EC:4.2.1.120	2855900937	4-hydroxybutyryl-CoA dehydratase/vinylacetyl-CoA-Delta-isomerase	2855900094
abfD_genomes	EC:4.2.1.120	2861621029	4-hydroxybutyryl-CoA dehydratase/vinylacetyl-CoA-Delta-isomerase	2861618822
abfD_genomes	EC:4.2.1.120	2874611389	4-hydroxybutyryl-CoA dehydratase/vinylacetyl-CoA-Delta-isomerase	2874604998
abfD_genomes	EC:4.2.1.120	2875790720	4-hydroxybutyryl-CoA dehydratase/vinylacetyl-CoA-Delta-isomerase	2875787504
abfD_genomes	EC:4.2.1.120	2875845738	4-hydroxybutyryl-CoA dehydratase/vinylacetyl-CoA-Delta-isomerase	2875842659
abfD_genomes	EC:4.2.1.120	2875861864	4-hydroxybutyryl-CoA dehydratase/vinylacetyl-CoA-Delta-isomerase	2875859583
abfD_genomes	EC:4.2.1.120	2875865490	4-hydroxybutyryl-CoA dehydratase/vinylacetyl-CoA-Delta-isomerase	2875865215
abfD_genomes	EC:4.2.1.120	2875893380	4-hydroxybutyryl-CoA dehydratase/vinylacetyl-CoA-Delta-isomerase	2875892803
abfD_genomes	EC:4.2.1.120	2865357669	4-hydroxybutyryl-CoA dehydratase/vinylacetyl-CoA-Delta-isomerase	2865357517
abfD_genomes	EC:4.2.1.120	2865392603	4-hydroxybutyryl-CoA dehydratase/vinylacetyl-CoA-Delta-isomerase	2865389921
abfD_genomes	EC:4.2.1.120	2866227216	aromatic ring hydroxylase	2866225337
abfD_genomes	EC:4.2.1.120	2866657249	4-hydroxybutyryl-CoA dehydratase/vinylacetyl-CoA-Delta-isomerase	2866649352
abfD_genomes	EC:4.2.1.120	2868377832	4-hydroxybutyryl-CoA dehydratase/vinylacetyl-CoA-Delta-isomerase	2868376433
abfD_genomes	EC:4.2.1.120	2879085066	4-hydroxybutyryl-CoA dehydratase/vinylacetyl-CoA-Delta-isomerase	2879083081
abfD_genomes	EC:4.2.1.120	2885038934	4-hydroxybutyryl-CoA dehydratase/vinylacetyl-CoA-Delta-isomerase	2885037635
abfD_genomes	EC:4.2.1.120	2890379538	4-hydroxybutyryl-CoA dehydratase/vinylacetyl-CoA-Delta-isomerase	2890376838
abfD_genomes	EC:4.2.1.120	2886446423	4-hydroxybutyryl-CoA dehydratase/vinylacetyl-CoA-Delta-isomerase	2886445990
abfD_genomes	EC:4.2.1.120	2890827716	4-hydroxybutyryl-CoA dehydratase/vinylacetyl-CoA-Delta-isomerase	2890827528
abfD_genomes	EC:4.2.1.120	2887668858	4-hydroxybutyryl-CoA dehydratase/vinylacetyl-CoA-Delta-isomerase	2887667708
abfD_genomes	EC:4.2.1.120	2901394324	4-hydroxybutyryl-CoA dehydratase/vinylacetyl-CoA-Delta-isomerase	2901394022
abfD_genomes	EC:4.2.1.120	2887378831	4-hydroxybutyryl-CoA dehydratase/vinylacetyl-CoA-Delta-isomerase	2887375801
abfD_genomes	EC:4.2.1.120	2887541707	4-hydroxybutyryl-CoA dehydratase/vinylacetyl-CoA-Delta-isomerase	2887540190
abfD_genomes	EC:4.2.1.120	2890087383	4-hydroxybutyryl-CoA dehydratase/vinylacetyl-CoA-Delta-isomerase	2890081466
abfD_genomes	EC:4.2.1.120	2903931950	aromatic ring hydroxylase	2903931270
abfD_genomes	EC:4.2.1.120	2898175195	4-hydroxybutyryl-CoA dehydratase/vinylacetyl-CoA-Delta-isomerase	2898174599
abfD_genomes	EC:4.2.1.120	2899047271	aromatic ring hydroxylase	2899043501
abfD_genomes	EC:4.2.1.120	2901606793	4-hydroxybutyryl-CoA dehydratase/vinylacetyl-CoA-Delta-isomerase	2901606351
abfD_genomes	EC:4.2.1.120	2901611538	4-hydroxybutyryl-CoA dehydratase/vinylacetyl-CoA-Delta-isomerase	2901610970
abfD_genomes	EC:4.2.1.120	2903739038	4-hydroxybutyryl-CoA dehydratase/vinylacetyl-CoA-Delta-isomerase	2903735542
abfD_genomes	EC:4.2.1.120	2906665473	4-hydroxybutyryl-CoA dehydratase/vinylacetyl-CoA-Delta-isomerase	2906660503
abfD_genomes	EC:4.2.1.120	2914414820	4-hydroxybutyryl-CoA dehydratase/vinylacetyl-CoA-Delta-isomerase	2914414013
abfD_genomes	EC:4.2.1.120	2920486653	4-hydroxybutyryl-CoA dehydratase/vinylacetyl-CoA-Delta-isomerase	2920484974
abfD_genomes	EC:4.2.1.120	2925402846	4-hydroxybutyryl-CoA dehydratase/vinylacetyl-CoA-Delta-isomerase	2925400459
abfD_genomes	EC:4.2.1.120	2906920129	aromatic ring hydroxylase	2906919316
abfD_genomes	EC:4.2.1.120	2911237357	4-hydroxybutyryl-CoA dehydratase/vinylacetyl-CoA-Delta-isomerase	2911234957
abfD_genomes	EC:4.2.1.120	2925411623	4-hydroxybutyryl-CoA dehydratase/vinylacetyl-CoA-Delta-isomerase	2925408580
abfD_genomes	EC:4.2.1.120	2910343934	4-hydroxybutyryl-CoA dehydratase/vinylacetyl-CoA-Delta-isomerase	2910341627
abfD_genomes	EC:4.2.1.120	2918407350	4-hydroxybutyryl-CoA dehydratase/vinylacetyl-CoA-Delta-isomerase	2918400182
abfD_genomes	EC:4.2.1.120	2928403699	4-hydroxybutyryl-CoA dehydratase/vinylacetyl-CoA-Delta-isomerase	2928400839
abfD_genomes	EC:4.2.1.120	2926188820	4-hydroxybutyryl-CoA dehydratase/vinylacetyl-CoA-Delta-isomerase	2926188239
abfD_genomes	EC:4.2.1.120	2926843535	4-hydroxybutyryl-CoA dehydratase/vinylacetyl-CoA-Delta-isomerase	2926838592
abfD_genomes	EC:4.2.1.120	2938472764	4-hydroxybutyryl-CoA dehydratase/vinylacetyl-CoA-Delta-isomerase	2938470755
abfD_genomes	EC:4.2.1.120	2938529928	4-hydroxybutyryl-CoA dehydratase/vinylacetyl-CoA-Delta-isomerase	2938529598
abfD_genomes	EC:4.2.1.120	2940266571	4-hydroxybutyryl-CoA dehydratase/vinylacetyl-CoA-Delta-isomerase	2940264388
abfD_genomes	EC:4.2.1.120	2940272611	4-hydroxybutyryl-CoA dehydratase/vinylacetyl-CoA-Delta-isomerase	2940270707
abfD_genomes	EC:4.2.1.120	2940278963	4-hydroxybutyryl-CoA dehydratase/vinylacetyl-CoA-Delta-isomerase	2940277027
abfD_genomes	EC:4.2.1.120	2940292300	4-hydroxybutyryl-CoA dehydratase/vinylacetyl-CoA-Delta-isomerase	2940289514
abfD_genomes	EC:4.2.1.120	2927906749	4-hydroxybutyryl-CoA dehydratase/vinylacetyl-CoA-Delta-isomerase	2927904422
abfD_genomes	EC:4.2.1.120	2927947539	4-hydroxybutyryl-CoA dehydratase/vinylacetyl-CoA-Delta-isomerase	2927945427
abfD_genomes	EC:4.2.1.120	2928004463	4-hydroxybutyryl-CoA dehydratase/vinylacetyl-CoA-Delta-isomerase	2928003964
abfD_genomes	EC:4.2.1.120	2928777955	4-hydroxybutyryl-CoA dehydratase/vinylacetyl-CoA-Delta-isomerase	2928768511
abfD_genomes	EC:4.2.1.120	2938523418	4-hydroxybutyryl-CoA dehydratase/vinylacetyl-CoA-Delta-isomerase	2938521383
abfD_genomes	EC:4.2.1.120	2958743934	4-hydroxybutyryl-CoA dehydratase/vinylacetyl-CoA-Delta-isomerase	2958743810
abfD_genomes	EC:4.2.1.120	2934446909	4-hydroxybutyryl-CoA dehydratase/vinylacetyl-CoA-Delta-isomerase	2934444077
abfD_genomes	EC:4.2.1.120	2930590651	4-hydroxybutyryl-CoA dehydratase/vinylacetyl-CoA-Delta-isomerase	2930587087
abfD_genomes	EC:4.2.1.120	2940374422	4-hydroxybutyryl-CoA dehydratase/vinylacetyl-CoA-Delta-isomerase	2940373808
abfD_genomes	EC:4.2.1.120	2958794056	4-hydroxybutyryl-CoA dehydratase/vinylacetyl-CoA-Delta-isomerase	2958792796
abfD_genomes	EC:4.2.1.120	2961546540	4-hydroxybutyryl-CoA dehydratase/vinylacetyl-CoA-Delta-isomerase	2961544435
abfD_genomes	EC:4.2.1.120	2964154891	4-hydroxybutyryl-CoA dehydratase/vinylacetyl-CoA-Delta-isomerase	2964154135
abfD_genomes	EC:4.2.1.120	2968892915	4-hydroxybutyryl-CoA dehydratase/vinylacetyl-CoA-Delta-isomerase	2968890360
abfD_genomes	EC:4.2.1.120	2978387575	4-hydroxybutyryl-CoA dehydratase/vinylacetyl-CoA-Delta-isomerase	2978384893
abfD_genomes	EC:4.2.1.120	2935286015	4-hydroxybutyryl-CoA dehydratase/vinylacetyl-CoA-Delta-isomerase	2935285398
abfD_genomes	EC:4.2.1.120	2935637135	4-hydroxybutyryl-CoA dehydratase/vinylacetyl-CoA-Delta-isomerase	2935630451
abfD_genomes	EC:4.2.1.120	2936815341	4-hydroxybutyryl-CoA dehydratase/vinylacetyl-CoA-Delta-isomerase	2936814887
abfD_genomes	EC:4.2.1.120	2936817656	4-hydroxybutyryl-CoA dehydratase/vinylacetyl-CoA-Delta-isomerase	2936816968
abfD_genomes	EC:4.2.1.120	2939634435	4-hydroxybutyryl-CoA dehydratase/vinylacetyl-CoA-Delta-isomerase	2939631187
abfD_genomes	EC:4.2.1.120	2965455377	4-hydroxybutyryl-CoA dehydratase/vinylacetyl-CoA-Delta-isomerase	2965454903
abfD_genomes	EC:4.2.1.120	2978459981	4-hydroxybutyryl-CoA dehydratase/vinylacetyl-CoA-Delta-isomerase	2978459632
abfD_genomes	EC:4.2.1.120	2985429488	4-hydroxybutyryl-CoA dehydratase/vinylacetyl-CoA-Delta-isomerase	2985428251
abfD_genomes	EC:4.2.1.120	2985450029	4-hydroxybutyryl-CoA dehydratase/vinylacetyl-CoA-Delta-isomerase	2985448742
abfD_genomes	EC:4.2.1.120	2985492134	4-hydroxybutyryl-CoA dehydratase/vinylacetyl-CoA-Delta-isomerase	2985490259
abfD_genomes	EC:4.2.1.120	2985597271	4-hydroxybutyryl-CoA dehydratase/vinylacetyl-CoA-Delta-isomerase	2985595392
abfD_genomes	EC:4.2.1.120	2985629779	4-hydroxybutyryl-CoA dehydratase/vinylacetyl-CoA-Delta-isomerase	2985628357
abfD_genomes	EC:4.2.1.120	2957275508	4-hydroxybutyryl-CoA dehydratase/vinylacetyl-CoA-Delta-isomerase	2957275098
abfD_genomes	EC:4.2.1.120	2960502167	4-hydroxybutyryl-CoA dehydratase/vinylacetyl-CoA-Delta-isomerase	2960501795
abfD_genomes	EC:4.2.1.120	2978434514	4-hydroxybutyryl-CoA dehydratase/vinylacetyl-CoA-Delta-isomerase	2978432582
abfD_genomes	EC:4.2.1.120	2978458626	4-hydroxybutyryl-CoA dehydratase/vinylacetyl-CoA-Delta-isomerase	2978455548
abfD_genomes	EC:4.2.1.120	2985512875	4-hydroxybutyryl-CoA dehydratase/vinylacetyl-CoA-Delta-isomerase	2985510728
abfD_genomes	EC:4.2.1.120	2985516026	4-hydroxybutyryl-CoA dehydratase/vinylacetyl-CoA-Delta-isomerase	2985514657
abfD_genomes	EC:4.2.1.120	2985528920	4-hydroxybutyryl-CoA dehydratase/vinylacetyl-CoA-Delta-isomerase	2985526880
abfD_genomes	EC:4.2.1.120	2985610822	4-hydroxybutyryl-CoA dehydratase/vinylacetyl-CoA-Delta-isomerase	2985607550
abfD_genomes	EC:4.2.1.120	2964534207	4-hydroxybutyryl-CoA dehydratase/vinylacetyl-CoA-Delta-isomerase	2964533433
abfD_genomes	EC:4.2.1.120	2964535959	4-hydroxybutyryl-CoA dehydratase/vinylacetyl-CoA-Delta-isomerase	2964535473
abfD_genomes	EC:4.2.1.120	2970008391	4-hydroxybutyryl-CoA dehydratase/vinylacetyl-CoA-Delta-isomerase	2970008139
abfD_genomes	EC:4.2.1.120	2983201635	4-hydroxybutyryl-CoA dehydratase/vinylacetyl-CoA-Delta-isomerase	2983201240
abfD_genomes	EC:4.2.1.120	2983330000	4-hydroxybutyryl-CoA dehydratase/vinylacetyl-CoA-Delta-isomerase	2983329917
abfD_genomes	EC:4.2.1.120	637754056	vinylacetyl-CoA delta-isomerase (EC 5.3.3.3)/4-hydroxybutyryl-CoA dehydratase (EC 4.2.1.-)	637000060
abfD_genomes	EC:4.2.1.120	650937848	vinylacetyl-CoA delta-isomerase	650716081
abfD_genomes	EC:4.2.1.120	647375123	4-hydroxyphenylacetate 3-hydroxylase family protein	647000271
abfD_genomes	EC:4.2.1.120	638163712	4-hydroxybutyryl-CoA dehydratase (abfD-1)	638154518
abfD_genomes	EC:4.2.1.120	638163940	4-hydroxybutyryl-CoA dehydratase (EC 4.2.1.-)	638154518
abfD_genomes	EC:4.2.1.120	643838664	4-hydroxybutyryl-CoA dehydratase (EC 4.2.1.-)	643692048
abfD_genomes	EC:4.2.1.120	643918116	4-hydroxyphenylacetate 3-monooxygenase/4-hydroxybutyryl-CoA dehydratase / vinylacetyl-CoA-Delta-isomerase	643886007
abfD_genomes	EC:4.2.1.120	650028701	4-hydroxyphenylacetate 3-hydroxylase	649989907
abfD_genomes	EC:4.2.1.120	2265092695	aromatic ring hydroxylase	2264867228
abfD_genomes	EC:4.2.1.120	638157567	4-hydroxyphenylacetate-3-hydroxylase (hpaA-3)	638154502
abfD_genomes	EC:4.2.1.120	638198025	hydroxylase	638154517
abfD_genomes	EC:4.2.1.120	641896356	vinylacetyl-CoA delta-isomerase (EC 5.3.3.3)/4-hydroxybutyryl-CoA dehydratase (EC 4.2.1.-)	641736227
abfD_genomes	EC:4.2.1.120	645009764	Vinylacetyl-CoA Delta-isomerase	644736333
abfD_genomes	EC:4.2.1.120	650771253	4-hydroxybutyryl-CoA dehydratase (EC 4.2.1.-)	650716098
abfD_genomes	EC:4.2.1.120	651664823	Vinylacetyl-CoA Delta-isomerase	651324076
abfD_genomes	EC:4.2.1.120	2264888932	Aromatic ring hydroxylase	2264867018
abfD_genomes	EC:4.2.1.120	2502895556	4-hydroxybutyryl-CoA dehydratase	2502894001
abfD_genomes	EC:4.2.1.120	2503006277	4-hydroxybutyryl-CoA dehydratase / vinylacetyl-CoA-Delta-isomerase	2502957028
abfD_genomes	EC:4.2.1.120	2512448165	4-hydroxybutyryl-CoA dehydratase / vinylacetyl-CoA-Delta-isomerase	2512047062
abfD_genomes	EC:4.2.1.120	2510092117	4-hydroxybutyryl-CoA dehydratase / vinylacetyl-CoA-Delta-isomerase	2510065009
abfD_genomes	EC:4.2.1.120	2511694157	4-hydroxybutyryl-CoA dehydratase	2511231117
abfD_genomes	EC:4.2.1.120	2512543616	4-hydroxyphenylacetate 3-monooxygenase/4-hydroxybutyryl-CoA dehydratase/vinylacetyl-CoA-Delta-isomerase	2512047088
abfD_genomes	EC:4.2.1.120	2512557475	4-hydroxybutyryl-CoA dehydratase / vinylacetyl-CoA-Delta-isomerase	2512047091
abfD_genomes	EC:4.2.1.120	2513472544	4-hydroxybutyryl-CoA dehydratase / vinylacetyl-CoA-Delta-isomerase	2513237065
abfD_genomes	EC:4.2.1.120	2519001175	vinylacetyl-CoA delta-isomerase /4-hydroxybutyryl-CoA dehydratase	2518645603
abfD_genomes	EC:4.2.1.120	2520495838	4-hydroxybutyryl-CoA dehydratase / vinylacetyl-CoA-Delta-isomerase	2519899647
abfD_genomes	EC:4.2.1.120	2523266872	4-hydroxybutyryl-CoA dehydratase / vinylacetyl-CoA-Delta-isomerase	2523231011
abfD_genomes	EC:4.2.1.120	2527062336	vinylacetyl-CoA delta-isomerase /4-hydroxybutyryl-CoA dehydratase	2526164710
abfD_genomes	EC:4.2.1.120	2509273325	4-hydroxybutyryl-CoA dehydratase / vinylacetyl-CoA-Delta-isomerase	2508501136
abfD_genomes	EC:4.2.1.120	2515034961	Aromatic ring hydroxylase	2514885038
abfD_genomes	EC:4.2.1.120	2528767244	vinylacetyl-CoA delta-isomerase (EC 5.3.3.3)/4-hydroxybutyryl-CoA dehydratase (EC 4.2.1.-)	2528311143
abfD_genomes	EC:4.2.1.120	2538611448	vinylacetyl-CoA delta-isomerase /4-hydroxybutyryl-CoA dehydratase	2537561784
abfD_genomes	EC:4.2.1.120	2542310873	vinylacetyl-CoA delta-isomerase /4-hydroxybutyryl-CoA dehydratase	2541047261
abfD_genomes	EC:4.2.1.120	2542318591	vinylacetyl-CoA delta-isomerase /4-hydroxybutyryl-CoA dehydratase	2541047263
abfD_genomes	EC:4.2.1.120	2542341375	vinylacetyl-CoA delta-isomerase /4-hydroxybutyryl-CoA dehydratase	2541047269
abfD_genomes	EC:4.2.1.120	2542369429	vinylacetyl-CoA delta-isomerase /4-hydroxybutyryl-CoA dehydratase	2541047276
abfD_genomes	EC:4.2.1.120	2542396645	vinylacetyl-CoA delta-isomerase /4-hydroxybutyryl-CoA dehydratase	2541047283
abfD_genomes	EC:4.2.1.120	2514548894	4-hydroxybutyryl-CoA dehydratase / vinylacetyl-CoA-Delta-isomerase	2513237340
abfD_genomes	EC:4.2.1.120	2522208837	4-hydroxybutyryl-CoA dehydratase	2522125042
abfD_genomes	EC:4.2.1.120	2523267788	4-hydroxybutyryl-CoA dehydratase / vinylacetyl-CoA-Delta-isomerase	2523231012
abfD_genomes	EC:4.2.1.120	2523399967	Aromatic ring hydroxylase	2523231047
abfD_genomes	EC:4.2.1.120	2523779849	4-hydroxybutyryl-CoA dehydratase / vinylacetyl-CoA-Delta-isomerase	2523533559
abfD_genomes	EC:4.2.1.120	2524236451	vinylacetyl-CoA delta-isomerase (EC 5.3.3.3)/4-hydroxybutyryl-CoA dehydratase (EC 4.2.1.-)	2524023147
abfD_genomes	EC:4.2.1.120	2524473622	4-hydroxyphenylacetate 3-monooxygenase	2524023211
abfD_genomes	EC:4.2.1.120	2527182992	4-hydroxybutyryl-CoA dehydratase / vinylacetyl-CoA-Delta-isomerase	2526164742
abfD_genomes	EC:4.2.1.120	2527524775	Aromatic ring hydroxylase	2527291508
abfD_genomes	EC:4.2.1.120	2542416305	vinylacetyl-CoA delta-isomerase /4-hydroxybutyryl-CoA dehydratase	2541047288
abfD_genomes	EC:4.2.1.120	2542514126	vinylacetyl-CoA delta-isomerase /4-hydroxybutyryl-CoA dehydratase	2541047313
abfD_genomes	EC:4.2.1.120	2542517881	vinylacetyl-CoA delta-isomerase /4-hydroxybutyryl-CoA dehydratase	2541047314
abfD_genomes	EC:4.2.1.120	2542560879	vinylacetyl-CoA delta-isomerase /4-hydroxybutyryl-CoA dehydratase	2541047325
abfD_genomes	EC:4.2.1.120	2542600097	vinylacetyl-CoA delta-isomerase /4-hydroxybutyryl-CoA dehydratase	2541047335
abfD_genomes	EC:4.2.1.120	2542638789	vinylacetyl-CoA delta-isomerase /4-hydroxybutyryl-CoA dehydratase	2541047345
abfD_genomes	EC:4.2.1.120	2542677050	vinylacetyl-CoA delta-isomerase /4-hydroxybutyryl-CoA dehydratase	2541047355
abfD_genomes	EC:4.2.1.120	2542761726	vinylacetyl-CoA delta-isomerase /4-hydroxybutyryl-CoA dehydratase	2541047377
abfD_genomes	EC:4.2.1.120	2542769440	vinylacetyl-CoA delta-isomerase /4-hydroxybutyryl-CoA dehydratase	2541047379
abfD_genomes	EC:4.2.1.120	2542841703	vinylacetyl-CoA delta-isomerase /4-hydroxybutyryl-CoA dehydratase	2541047397
abfD_genomes	EC:4.2.1.120	2542889306	vinylacetyl-CoA delta-isomerase /4-hydroxybutyryl-CoA dehydratase	2541047409
abfD_genomes	EC:4.2.1.120	2558444181	4-hydroxybutyryl-CoA dehydratase / vinylacetyl-CoA-Delta-isomerase	2558309039
abfD_genomes	EC:4.2.1.120	2526407382	4-hydroxybutyryl-CoA dehydratase / vinylacetyl-CoA-Delta-isomerase	2526164568
abfD_genomes	EC:4.2.1.120	2542592359	vinylacetyl-CoA delta-isomerase /4-hydroxybutyryl-CoA dehydratase	2541047333
abfD_genomes	EC:4.2.1.120	2559065284	vinylacetyl-CoA delta-isomerase /4-hydroxybutyryl-CoA dehydratase	2558860171
abfD_genomes	EC:4.2.1.120	2559076941	vinylacetyl-CoA delta-isomerase /4-hydroxybutyryl-CoA dehydratase	2558860174
abfD_genomes	EC:4.2.1.120	2559078611	4-hydroxybutyryl-CoA dehydratase / vinylacetyl-CoA-Delta-isomerase	2558860175
abfD_genomes	EC:4.2.1.120	2560467262	vinylacetyl-CoA delta-isomerase /4-hydroxybutyryl-CoA dehydratase	2558860634
abfD_genomes	EC:4.2.1.120	2571841238	vinylacetyl-CoA delta-isomerase /4-hydroxybutyryl-CoA dehydratase	2571042235
abfD_genomes	EC:4.2.1.120	2579252213	4-hydroxybutyryl-CoA dehydratase / vinylacetyl-CoA-Delta-isomerase	2576861697
abfD_genomes	EC:4.2.1.120	2582441261	4-hydroxybutyryl-CoA dehydratase / vinylacetyl-CoA-Delta-isomerase	2579779136
abfD_genomes	EC:4.2.1.120	2532721973	4-hydroxybutyryl-CoA dehydratase / vinylacetyl-CoA-Delta-isomerase	2531839231
abfD_genomes	EC:4.2.1.120	2540744957	Aromatic ring hydroxylase	2540341142
abfD_genomes	EC:4.2.1.120	2546981671	4-hydroxybutyryl-CoA dehydratase / vinylacetyl-CoA-Delta-isomerase	2546825544
abfD_genomes	EC:4.2.1.120	2563353384	4-hydroxybutyryl-CoA dehydratase / vinylacetyl-CoA-Delta-isomerase	2562617195
abfD_genomes	EC:4.2.1.120	2563228248	4-hydroxybutyryl-CoA dehydratase / vinylacetyl-CoA-Delta-isomerase	2562617154
abfD_genomes	EC:4.2.1.120	2583141249	4-hydroxyphenylacetate 3-monooxygenase	2582580732
abfD_genomes	EC:4.2.1.120	2588451254	vinylacetyl-CoA delta-isomerase /4-hydroxybutyryl-CoA dehydratase	2588253713
abfD_genomes	EC:4.2.1.120	2554145053	4-hydroxybutyryl-CoA dehydratase	2551306707
abfD_genomes	EC:4.2.1.120	2556791493	4-hydroxybutyryl-CoA dehydratase / vinylacetyl-CoA-Delta-isomerase	2554235754
abfD_genomes	EC:4.2.1.120	2556803043	4-hydroxybutyryl-CoA dehydratase	2556793003
abfD_genomes	EC:4.2.1.120	2557386289	4-hydroxybutyryl-CoA dehydratase / vinylacetyl-CoA-Delta-isomerase	2556921090
abfD_genomes	EC:4.2.1.120	2587119640	vinylacetyl-CoA delta-isomerase (EC 5.3.3.3)/4-hydroxybutyryl-CoA dehydratase (EC 4.2.1.-)	2585427891
abfD_genomes	EC:4.2.1.120	2587763737	4-hydroxybutyryl-CoA dehydratase / vinylacetyl-CoA-Delta-isomerase	2585428064
abfD_genomes	EC:4.2.1.120	2597461519	4-hydroxybutyryl-CoA dehydratase / vinylacetyl-CoA-Delta-isomerase	2596583697
abfD_genomes	EC:4.2.1.120	2601483752	vinylacetyl-CoA delta-isomerase /4-hydroxybutyryl-CoA dehydratase	2600255241
abfD_genomes	EC:4.2.1.120	2563971749	Aromatic ring hydroxylase	2563366761
abfD_genomes	EC:4.2.1.120	2567189579	Aromatic ring hydroxylase	2565956804
abfD_genomes	EC:4.2.1.120	2568979557	Aromatic ring hydroxylase	2568526126
abfD_genomes	EC:4.2.1.120	2575565789	4-hydroxybutyryl-CoA dehydratase	2574180086
abfD_genomes	EC:4.2.1.120	2579731102	4-hydroxybutyryl-CoA dehydratase / vinylacetyl-CoA-Delta-isomerase	2576861818
abfD_genomes	EC:4.2.1.120	2582064073	4-hydroxybutyryl-CoA dehydratase / vinylacetyl-CoA-Delta-isomerase	2579779048
abfD_genomes	EC:4.2.1.120	2588105959	vinylacetyl-CoA delta-isomerase	2585428156
abfD_genomes	EC:4.2.1.120	2597827390	4-hydroxybutyryl-CoA dehydratase / vinylacetyl-CoA-Delta-isomerase	2597489878
abfD_genomes	EC:4.2.1.120	2601481727	vinylacetyl-CoA delta-isomerase /4-hydroxybutyryl-CoA dehydratase	2600255240
abfD_genomes	EC:4.2.1.120	2596814799	4-hydroxybutyryl-CoA dehydratase/vinylacetyl-CoA-Delta-isomerase	2596583544
abfD_genomes	EC:4.2.1.120	2598986008	4-hydroxybutyryl-CoA dehydratase / vinylacetyl-CoA-Delta-isomerase	2597490299
abfD_genomes	EC:4.2.1.120	2585917956	4-hydroxybutyryl-CoA dehydratase / vinylacetyl-CoA-Delta-isomerase	2585427612
abfD_genomes	EC:4.2.1.120	2588104901	4-hydroxybutyryl-CoA dehydratase / vinylacetyl-CoA-Delta-isomerase	2585428156
abfD_genomes	EC:4.2.1.120	2596972052	4-hydroxybutyryl-CoA dehydratase/vinylacetyl-CoA-Delta-isomerase	2596583586
abfD_genomes	EC:4.2.1.120	2598882035	4-hydroxybutyryl-CoA dehydratase / vinylacetyl-CoA-Delta-isomerase	2597490272
abfD_genomes	EC:4.2.1.120	2599708205	4-hydroxybutyryl-CoA dehydratase / vinylacetyl-CoA-Delta-isomerase	2599185233
abfD_genomes	EC:4.2.1.120	2602440333	4-hydroxyphenylacetate 3-monooxygenase	2602041633
abfD_genomes	EC:4.2.1.120	2606107122	4-hydroxyphenylacetate 3-monooxygenase	2603880195
abfD_genomes	EC:4.2.1.120	2616438973	4-hydroxybutyryl-CoA dehydratase / vinylacetyl-CoA-Delta-isomerase	2615840655
abfD_genomes	EC:4.2.1.120	2632640627	vinylacetyl-CoA delta-isomerase /4-hydroxybutyryl-CoA dehydratase	2630968641
abfD_genomes	EC:4.2.1.120	2635622445	4-hydroxybutyryl-CoA dehydratase / vinylacetyl-CoA-Delta-isomerase	2634166426
abfD_genomes	EC:4.2.1.120	2597911733	4-hydroxybutyryl-CoA dehydratase / vinylacetyl-CoA-Delta-isomerase	2597489900
abfD_genomes	EC:4.2.1.120	2598954166	Aromatic ring hydroxylase	2597490290
abfD_genomes	EC:4.2.1.120	2609829039	4-hydroxybutyryl-CoA dehydratase / vinylacetyl-CoA-Delta-isomerase	2609459740
abfD_genomes	EC:4.2.1.120	2617929345	4-hydroxybutyryl-CoA dehydratase / vinylacetyl-CoA-Delta-isomerase	2617270892
abfD_genomes	EC:4.2.1.120	2621082281	4-hydroxybutyryl-CoA dehydratase / vinylacetyl-CoA-Delta-isomerase	2619619242
abfD_genomes	EC:4.2.1.120	2624738113	4-hydroxybutyryl-CoA dehydratase / vinylacetyl-CoA-Delta-isomerase	2623620513
abfD_genomes	EC:4.2.1.120	2631435832	vinylacetyl-CoA delta-isomerase /4-hydroxybutyryl-CoA dehydratase	2630968347
abfD_genomes	EC:4.2.1.120	2609757760	4-hydroxybutyryl-CoA dehydratase / vinylacetyl-CoA-Delta-isomerase	2609459724
abfD_genomes	EC:4.2.1.120	2611936711	4-hydroxybutyryl-CoA dehydratase / vinylacetyl-CoA-Delta-isomerase	2609460206
abfD_genomes	EC:4.2.1.120	2612189410	Aromatic ring hydroxylase	2609460256
abfD_genomes	EC:4.2.1.120	2616376056	4-hydroxybutyryl-CoA dehydratase / vinylacetyl-CoA-Delta-isomerase	2615840640
abfD_genomes	EC:4.2.1.120	2616662923	vinylacetyl-CoA delta-isomerase (EC 5.3.3.3)/4-hydroxybutyryl-CoA dehydratase (EC 4.2.1.-)	2616644807
abfD_genomes	EC:4.2.1.120	2620007723	4-hydroxybutyryl-CoA dehydratase / vinylacetyl-CoA-Delta-isomerase	2619618924
abfD_genomes	EC:4.2.1.120	2629819355	4-hydroxybutyryl-CoA dehydratase / vinylacetyl-CoA-Delta-isomerase	2627853997
abfD_genomes	EC:4.2.1.120	2642794916	vinylacetyl-CoA delta-isomerase /4-hydroxybutyryl-CoA dehydratase	2642422598
abfD_genomes	EC:4.2.1.120	2646408103	4-hydroxybutyryl-CoA dehydratase / vinylacetyl-CoA-Delta-isomerase	2645727658
abfD_genomes	EC:4.2.1.120	2648913777	vinylacetyl-CoA delta-isomerase /4-hydroxybutyryl-CoA dehydratase	2648501193
abfD_genomes	EC:4.2.1.120	2650265978	vinylacetyl-CoA delta-isomerase /4-hydroxybutyryl-CoA dehydratase	2648501544
abfD_genomes	EC:4.2.1.120	2630188971	4-hydroxybutyryl-CoA dehydratase / vinylacetyl-CoA-Delta-isomerase	2627854092
abfD_genomes	EC:4.2.1.120	2634495651	4-hydroxybutyryl-CoA dehydratase / vinylacetyl-CoA-Delta-isomerase	2634166105
abfD_genomes	EC:4.2.1.120	2635100996	4-hydroxybutyryl-CoA dehydratase / vinylacetyl-CoA-Delta-isomerase	2634166302
abfD_genomes	EC:4.2.1.120	2638611519	4-hydroxybutyryl-CoA dehydratase / vinylacetyl-CoA-Delta-isomerase	2636415931
abfD_genomes	EC:4.2.1.120	2639811399	4-hydroxybutyryl-CoA dehydratase / vinylacetyl-CoA-Delta-isomerase	2639762514
abfD_genomes	EC:4.2.1.120	2640418923	4-hydroxybutyryl-CoA dehydratase / vinylacetyl-CoA-Delta-isomerase	2639762674
abfD_genomes	EC:4.2.1.120	2648869713	vinylacetyl-CoA delta-isomerase /4-hydroxybutyryl-CoA dehydratase	2648501184
abfD_genomes	EC:4.2.1.120	2636198875	4-hydroxybutyryl-CoA dehydratase / vinylacetyl-CoA-Delta-isomerase	2634166663
abfD_genomes	EC:4.2.1.120	2636364814	4-hydroxybutyryl-CoA dehydratase / vinylacetyl-CoA-Delta-isomerase	2634166880
abfD_genomes	EC:4.2.1.120	2638794780	4-hydroxybutyryl-CoA dehydratase / vinylacetyl-CoA-Delta-isomerase	2636415981
abfD_genomes	EC:4.2.1.120	2639007902	4-hydroxybutyryl-CoA dehydratase / vinylacetyl-CoA-Delta-isomerase	2636416036
abfD_genomes	EC:4.2.1.120	2643429623	4-hydroxybutyryl-CoA dehydratase / vinylacetyl-CoA-Delta-isomerase	2643221461
abfD_genomes	EC:4.2.1.120	2644026196	4-hydroxybutyryl-CoA dehydratase / vinylacetyl-CoA-Delta-isomerase	2643221603
abfD_genomes	EC:4.2.1.120	2643552997	4-hydroxybutyryl-CoA dehydratase / vinylacetyl-CoA-Delta-isomerase	2643221498
abfD_genomes	EC:4.2.1.120	2643821822	4-hydroxybutyryl-CoA dehydratase / vinylacetyl-CoA-Delta-isomerase	2643221560
abfD_genomes	EC:4.2.1.120	2650344879	4-hydroxybutyryl-CoA dehydratase / vinylacetyl-CoA-Delta-isomerase	2648501568
abfD_genomes	EC:4.2.1.120	2651502262	4-hydroxybutyryl-CoA dehydratase / vinylacetyl-CoA-Delta-isomerase	2648501842
abfD_genomes	EC:4.2.1.120	2677944719	4-hydroxybutyryl-CoA dehydratase / vinylacetyl-CoA-Delta-isomerase	2675903432
abfD_genomes	EC:4.2.1.120	2654596333	4-hydroxybutyryl-CoA dehydratase / vinylacetyl-CoA-Delta-isomerase	2654587501
abfD_genomes	EC:4.2.1.120	2656827725	4-hydroxybutyryl-CoA dehydratase / vinylacetyl-CoA-Delta-isomerase	2654588067
abfD_genomes	EC:4.2.1.120	2658529673	4-hydroxybutyryl-CoA dehydratase / vinylacetyl-CoA-Delta-isomerase	2657245270
abfD_genomes	EC:4.2.1.120	2665779620	4-hydroxybutyryl-CoA dehydratase / vinylacetyl-CoA-Delta-isomerase	2663763134
abfD_genomes	EC:4.2.1.120	2667905808	4-hydroxybutyryl-CoA dehydratase / vinylacetyl-CoA-Delta-isomerase	2667527377
abfD_genomes	EC:4.2.1.120	2668542539	4-hydroxybutyryl-CoA dehydratase / vinylacetyl-CoA-Delta-isomerase	2667527550
abfD_genomes	EC:4.2.1.120	2684183688	vinylacetyl-CoA delta-isomerase /4-hydroxybutyryl-CoA dehydratase	2681813453
abfD_genomes	EC:4.2.1.120	2656885236	4-hydroxybutyryl-CoA dehydratase / vinylacetyl-CoA-Delta-isomerase	2654588095
abfD_genomes	EC:4.2.1.120	2656904658	4-hydroxybutyryl-CoA dehydratase / vinylacetyl-CoA-Delta-isomerase	2654588101
abfD_genomes	EC:4.2.1.120	2658556347	4-hydroxybutyryl-CoA dehydratase / vinylacetyl-CoA-Delta-isomerase	2657245294
abfD_genomes	EC:4.2.1.120	2658565803	4-hydroxybutyryl-CoA dehydratase / vinylacetyl-CoA-Delta-isomerase	2657245306
abfD_genomes	EC:4.2.1.120	2683129145	vinylacetyl-CoA delta-isomerase /4-hydroxybutyryl-CoA dehydratase	2681813163
abfD_genomes	EC:4.2.1.120	2676829126	Aromatic ring hydroxylase	2675903142
abfD_genomes	EC:4.2.1.120	2677136806	4-hydroxybutyryl-CoA dehydratase / vinylacetyl-CoA-Delta-isomerase	2675903224
abfD_genomes	EC:4.2.1.120	2678987286	4-hydroxybutyryl-CoA dehydratase/vinylacetyl-CoA-Delta-isomerase	2675903703
abfD_genomes	EC:4.2.1.120	2682031314	4-hydroxybutyryl-CoA dehydratase / vinylacetyl-CoA-Delta-isomerase	2681812881
abfD_genomes	EC:4.2.1.120	2684302867	Aromatic ring hydroxylase	2681813484
abfD_genomes	EC:4.2.1.120	2685415081	Aromatic ring hydroxylase	2684622698
abfD_genomes	EC:4.2.1.120	2685441753	Aromatic ring hydroxylase	2684622709
abfD_genomes	EC:4.2.1.120	2685973224	vinylacetyl-CoA delta-isomerase /4-hydroxybutyryl-CoA dehydratase	2684622888
abfD_genomes	EC:4.2.1.120	2705318742	vinylacetyl-CoA delta-isomerase /4-hydroxybutyryl-CoA dehydratase	2703719004
abfD_genomes	EC:4.2.1.120	2685462553	4-hydroxybutyryl-CoA dehydratase	2684622717
abfD_genomes	EC:4.2.1.120	2685467593	4-hydroxybutyryl-CoA dehydratase	2684622719
abfD_genomes	EC:4.2.1.120	2685477549	4-hydroxybutyryl-CoA dehydratase	2684622723
abfD_genomes	EC:4.2.1.120	2685478244	Aromatic ring hydroxylase	2684622724
abfD_genomes	EC:4.2.1.120	2685487243	4-hydroxybutyryl-CoA dehydratase	2684622727
abfD_genomes	EC:4.2.1.120	2685499378	4-hydroxybutyryl-CoA dehydratase	2684622732
abfD_genomes	EC:4.2.1.120	2685502141	4-hydroxybutyryl-CoA dehydratase	2684622733
abfD_genomes	EC:4.2.1.120	2685503688	Aromatic ring hydroxylase	2684622734
abfD_genomes	EC:4.2.1.120	2685509317	4-hydroxybutyryl-CoA dehydratase	2684622736
abfD_genomes	EC:4.2.1.120	2688195306	4-hydroxybutyryl-CoA dehydratase / vinylacetyl-CoA-Delta-isomerase	2687453288
abfD_genomes	EC:4.2.1.120	2705741088	4-hydroxybutyryl-CoA dehydratase / vinylacetyl-CoA-Delta-isomerase	2703719143
abfD_genomes	EC:4.2.1.120	2706123397	4-hydroxybutyryl-CoA dehydratase / vinylacetyl-CoA-Delta-isomerase	2703719266
abfD_genomes	EC:4.2.1.120	2706288508	4-hydroxybutyryl-CoA dehydratase / vinylacetyl-CoA-Delta-isomerase	2703719308
abfD_genomes	EC:4.2.1.120	2706303783	4-hydroxybutyryl-CoA dehydratase / vinylacetyl-CoA-Delta-isomerase	2703719311
abfD_genomes	EC:4.2.1.120	2690386958	4-hydroxybutyryl-CoA dehydratase / vinylacetyl-CoA-Delta-isomerase	2690315617
abfD_genomes	EC:4.2.1.120	2706083480	4-hydroxybutyryl-CoA dehydratase / vinylacetyl-CoA-Delta-isomerase	2703719252
abfD_genomes	EC:4.2.1.120	2706308225	4-hydroxybutyryl-CoA dehydratase / vinylacetyl-CoA-Delta-isomerase	2703719312
abfD_genomes	EC:4.2.1.120	2708495826	vinylacetyl-CoA delta-isomerase /4-hydroxybutyryl-CoA dehydratase	2706794923
abfD_genomes	EC:4.2.1.120	2698202419	4-hydroxybutyryl-CoA dehydratase / vinylacetyl-CoA-Delta-isomerase	2695420953
abfD_genomes	EC:4.2.1.120	2698202420	4-hydroxybutyryl-CoA dehydratase / vinylacetyl-CoA-Delta-isomerase	2695420953
abfD_genomes	EC:4.2.1.120	2700157329	4-hydroxybutyryl-CoA dehydratase / vinylacetyl-CoA-Delta-isomerase	2698536701
abfD_genomes	EC:4.2.1.120	2708453641	4-hydroxybutyryl-CoA dehydratase / vinylacetyl-CoA-Delta-isomerase	2706794914
abfD_genomes	EC:4.2.1.120	2709470493	4-hydroxybutyryl-CoA dehydratase / vinylacetyl-CoA-Delta-isomerase	2708742689
abfD_genomes	EC:4.2.1.120	2710695100	vinylacetyl-CoA delta-isomerase /4-hydroxybutyryl-CoA dehydratase	2710264778
abfD_genomes	EC:4.2.1.120	2708364424	4-hydroxybutyryl-CoA dehydratase / vinylacetyl-CoA-Delta-isomerase	2706794823
abfD_genomes	EC:4.2.1.120	2708537093	vinylacetyl-CoA delta-isomerase /4-hydroxybutyryl-CoA dehydratase	2706794970
abfD_genomes	EC:4.2.1.120	2708550978	4-hydroxybutyryl-CoA dehydratase / vinylacetyl-CoA-Delta-isomerase	2706794978
abfD_genomes	EC:4.2.1.120	2708554214	vinylacetyl-CoA delta-isomerase /4-hydroxybutyryl-CoA dehydratase	2706794980
abfD_genomes	EC:4.2.1.120	2719395035	4-hydroxybutyryl-CoA dehydratase / vinylacetyl-CoA-Delta-isomerase	2718217929
abfD_genomes	EC:4.2.1.120	2725903349	4-hydroxybutyryl-CoA dehydratase / vinylacetyl-CoA-Delta-isomerase	2724679215
abfD_genomes	EC:4.2.1.120	2710809822	4-hydroxyphenylacetate 3-hydroxylase N terminal	2710723547
abfD_genomes	EC:4.2.1.120	2712544913	Aromatic ring hydroxylase	2711768172
abfD_genomes	EC:4.2.1.120	2712863525	Aromatic ring hydroxylase	2711768320
abfD_genomes	EC:4.2.1.120	2713238500	vinylacetyl-CoA delta-isomerase /4-hydroxybutyryl-CoA dehydratase	2711768520
abfD_genomes	EC:4.2.1.120	2717508036	4-hydroxybutyryl-CoA dehydratase / vinylacetyl-CoA-Delta-isomerase	2716884589
abfD_genomes	EC:4.2.1.120	2725933369	4-hydroxybutyryl-CoA dehydratase / vinylacetyl-CoA-Delta-isomerase	2724679228
abfD_genomes	EC:4.2.1.120	2713155515	Aromatic ring hydroxylase	2711768470
abfD_genomes	EC:4.2.1.120	2714880133	4-hydroxybutyryl-CoA dehydratase / vinylacetyl-CoA-Delta-isomerase	2713896922
abfD_genomes	EC:4.2.1.120	2725931152	4-hydroxybutyryl-CoA dehydratase / vinylacetyl-CoA-Delta-isomerase	2724679227
abfD_genomes	EC:4.2.1.120	2727800949	vinylacetyl-CoA delta-isomerase /4-hydroxybutyryl-CoA dehydratase	2724679695
abfD_genomes	EC:4.2.1.120	2718536150	4-hydroxybutyryl-CoA dehydratase / vinylacetyl-CoA-Delta-isomerase	2718217702
abfD_genomes	EC:4.2.1.120	2721751312	4-hydroxybutyryl-CoA dehydratase / vinylacetyl-CoA-Delta-isomerase	2718218513
abfD_genomes	EC:4.2.1.120	2722323919	4-hydroxybutyryl-CoA dehydratase / vinylacetyl-CoA-Delta-isomerase	2721755321
abfD_genomes	EC:4.2.1.120	2722385086	4-hydroxybutyryl-CoA dehydratase / vinylacetyl-CoA-Delta-isomerase	2721755352
abfD_genomes	EC:4.2.1.120	2722385271	4-hydroxybutyryl-CoA dehydratase / vinylacetyl-CoA-Delta-isomerase	2721755352
abfD_genomes	EC:4.2.1.120	2722565243	Aromatic ring hydroxylase	2721755443
abfD_genomes	EC:4.2.1.120	2728079095	4-hydroxybutyryl-CoA dehydratase / vinylacetyl-CoA-Delta-isomerase	2724679789
abfD_genomes	EC:4.2.1.120	2729513746	vinylacetyl-CoA delta-isomerase /4-hydroxybutyryl-CoA dehydratase	2728369180
abfD_genomes	EC:4.2.1.120	2730056419	4-hydroxybutyryl-CoA dehydratase / vinylacetyl-CoA-Delta-isomerase	2728369339
abfD_genomes	EC:4.2.1.120	2730744648	4-hydroxybutyryl-CoA dehydratase	2728369533
abfD_genomes	EC:4.2.1.120	2730754456	4-hydroxybutyryl-CoA dehydratase	2728369536
abfD_genomes	EC:4.2.1.120	2743121925	vinylacetyl-CoA delta-isomerase /4-hydroxybutyryl-CoA dehydratase	2740892351
abfD_genomes	EC:4.2.1.120	2726049315	4-hydroxybutyryl-CoA dehydratase / vinylacetyl-CoA-Delta-isomerase	2724679247
abfD_genomes	EC:4.2.1.120	2731922139	4-hydroxybutyryl-CoA dehydratase / vinylacetyl-CoA-Delta-isomerase	2731639246
abfD_genomes	EC:4.2.1.120	2738665594	4-hydroxybutyryl-CoA dehydratase	2738541264
abfD_genomes	EC:4.2.1.120	2743928678	vinylacetyl-CoA delta-isomerase /4-hydroxybutyryl-CoA dehydratase	2740892552
abfD_genomes	EC:4.2.1.120	2746628956	vinylacetyl-CoA delta-isomerase /4-hydroxybutyryl-CoA dehydratase	2744055028
abfD_genomes	EC:4.2.1.120	2739144728	4-hydroxybutyryl-CoA dehydratase	2738541356
abfD_genomes	EC:4.2.1.120	2739363518	aromatic ring hydroxylase	2738543034
abfD_genomes	EC:4.2.1.120	2741353698	vinylacetyl-CoA delta-isomerase /4-hydroxybutyryl-CoA dehydratase	2740891975
abfD_genomes	EC:4.2.1.120	2741364331	vinylacetyl-CoA delta-isomerase /4-hydroxybutyryl-CoA dehydratase	2740891978
abfD_genomes	EC:4.2.1.120	2741440899	4-hydroxybutyryl-CoA dehydratase	2740892001
abfD_genomes	EC:4.2.1.120	2742303209	4-hydroxybutyryl-CoA dehydratase/vinylacetyl-CoA-Delta-isomerase	2740892166
abfD_genomes	EC:4.2.1.120	2744152389	vinylacetyl-CoA delta-isomerase /4-hydroxybutyryl-CoA dehydratase	2744054423
abfD_genomes	EC:4.2.1.120	2752402031	vinylacetyl-CoA delta-isomerase /4-hydroxybutyryl-CoA dehydratase	2751185494
abfD_genomes	EC:4.2.1.120	2752570157	4-hydroxybutyryl-CoA dehydratase/vinylacetyl-CoA-Delta-isomerase	2751185577
abfD_genomes	EC:4.2.1.120	2741383866	4-hydroxybutyryl-CoA dehydratase/vinylacetyl-CoA-Delta-isomerase	2740891985
abfD_genomes	EC:4.2.1.120	2742403250	4-hydroxybutyryl-CoA dehydratase/vinylacetyl-CoA-Delta-isomerase	2740892186
abfD_genomes	EC:4.2.1.120	2745605844	aromatic ring hydroxylase	2744054776
abfD_genomes	EC:4.2.1.120	2751154871	vinylacetyl-CoA delta-isomerase /4-hydroxybutyryl-CoA dehydratase	2747843225
abfD_genomes	EC:4.2.1.120	2752570289	4-hydroxybutyryl-CoA dehydratase/vinylacetyl-CoA-Delta-isomerase	2751185577
abfD_genomes	EC:4.2.1.120	2752885411	4-hydroxybutyryl-CoA dehydratase/vinylacetyl-CoA-Delta-isomerase	2751185685
abfD_genomes	EC:4.2.1.120	2752908835	4-hydroxybutyryl-CoA dehydratase/vinylacetyl-CoA-Delta-isomerase	2751185689
abfD_genomes	EC:4.2.1.120	2752915276	4-hydroxybutyryl-CoA dehydratase/vinylacetyl-CoA-Delta-isomerase	2751185690
abfD_genomes	EC:4.2.1.120	2755530220	vinylacetyl-CoA delta-isomerase /4-hydroxybutyryl-CoA dehydratase	2754412567
abfD_genomes	EC:4.2.1.120	2756535535	vinylacetyl-CoA delta-isomerase /4-hydroxybutyryl-CoA dehydratase	2756170206
abfD_genomes	EC:4.2.1.120	2758100265	vinylacetyl-CoA delta-isomerase /4-hydroxybutyryl-CoA dehydratase	2757320515
abfD_genomes	EC:4.2.1.120	2748015139	4-hydroxybutyryl-CoA dehydratase/vinylacetyl-CoA-Delta-isomerase	2747842499
abfD_genomes	EC:4.2.1.120	2755709404	vinylacetyl-CoA delta-isomerase /4-hydroxybutyryl-CoA dehydratase	2754412639
abfD_genomes	EC:4.2.1.120	2756992966	vinylacetyl-CoA delta-isomerase /4-hydroxybutyryl-CoA dehydratase	2756170349
abfD_genomes	EC:4.2.1.120	2757626374	vinylacetyl-CoA delta-isomerase /4-hydroxybutyryl-CoA dehydratase	2757320409
abfD_genomes	EC:4.2.1.120	2758513164	4-hydroxybutyryl-CoA dehydratase/vinylacetyl-CoA-Delta-isomerase	2757320918
abfD_genomes	EC:4.2.1.120	2757759971	4-hydroxybutyryl-CoA dehydratase/vinylacetyl-CoA-Delta-isomerase	2757320433
abfD_genomes	EC:4.2.1.120	2765775225	aromatic ring hydroxylase	2765235891
abfD_genomes	EC:4.2.1.120	2766048126	aromatic ring hydroxylase	2765235938
abfD_genomes	EC:4.2.1.120	2771227964	aromatic ring hydroxylase	2770939396
abfD_genomes	EC:4.2.1.120	2774462003	vinylacetyl-CoA delta-isomerase /4-hydroxybutyryl-CoA dehydratase	2773857775
abfD_genomes	EC:4.2.1.120	2775973146	4-hydroxybutyryl-CoA dehydratase/vinylacetyl-CoA-Delta-isomerase	2775506826
abfD_genomes	EC:4.2.1.120	2775975066	4-hydroxybutyryl-CoA dehydratase/vinylacetyl-CoA-Delta-isomerase	2775506827
abfD_genomes	EC:4.2.1.120	2775846545	vinylacetyl-CoA delta-isomerase /4-hydroxybutyryl-CoA dehydratase	2775506781
abfD_genomes	EC:4.2.1.120	2775849737	vinylacetyl-CoA delta-isomerase /4-hydroxybutyryl-CoA dehydratase	2775506782
abfD_genomes	EC:4.2.1.120	2776052103	4-hydroxybutyryl-CoA dehydratase/vinylacetyl-CoA-Delta-isomerase	2775506851
abfD_genomes	EC:4.2.1.120	2776820915	4-hydroxybutyryl-CoA dehydratase/vinylacetyl-CoA-Delta-isomerase	2775507029
abfD_genomes	EC:4.2.1.120	2776823743	4-hydroxybutyryl-CoA dehydratase/vinylacetyl-CoA-Delta-isomerase	2775507030
abfD_genomes	EC:4.2.1.120	2785608209	vinylacetyl-CoA delta-isomerase /4-hydroxybutyryl-CoA dehydratase	2785510718
abfD_genomes	EC:4.2.1.120	2787763850	4-hydroxyphenylacetate 3-monooxygenase/4-hydroxybutyryl-CoA dehydratase/vinylacetyl-CoA-Delta-isomerase	2786546663
abfD_genomes	EC:4.2.1.120	2788417782	4-hydroxybutyryl-CoA dehydratase/vinylacetyl-CoA-Delta-isomerase	2786546934
abfD_genomes	EC:4.2.1.120	2788441687	vinylacetyl-CoA delta-isomerase /4-hydroxybutyryl-CoA dehydratase	2786546942
abfD_genomes	EC:4.2.1.120	2784583993	4-hydroxybutyryl-CoA dehydratase/vinylacetyl-CoA-Delta-isomerase	2784132147
abfD_genomes	EC:4.2.1.120	2786997856	aromatic ring hydroxylase	2786546233
abfD_genomes	EC:4.2.1.120	2787365384	4-hydroxybutyryl-CoA dehydratase/vinylacetyl-CoA-Delta-isomerase	2786546487
abfD_genomes	EC:4.2.1.120	2787737101	4-hydroxybutyryl-CoA dehydratase/vinylacetyl-CoA-Delta-isomerase	2786546654
abfD_genomes	EC:4.2.1.120	2787894399	4-hydroxybutyryl-CoA dehydratase/vinylacetyl-CoA-Delta-isomerase	2786546719
abfD_genomes	EC:4.2.1.120	2787944522	4-hydroxybutyryl-CoA dehydratase/vinylacetyl-CoA-Delta-isomerase	2786546740
abfD_genomes	EC:4.2.1.120	2788600788	vinylacetyl-CoA delta-isomerase /4-hydroxybutyryl-CoA dehydratase	2788499821
abfD_genomes	EC:4.2.1.120	2789186949	vinylacetyl-CoA delta-isomerase /4-hydroxybutyryl-CoA dehydratase	2788499988
abfD_genomes	EC:4.2.1.120	2792213443	aromatic ring hydroxylase	2791354985
abfD_genomes	EC:4.2.1.120	2792327410	vinylacetyl-CoA delta-isomerase /4-hydroxybutyryl-CoA dehydratase	2791355013
abfD_genomes	EC:4.2.1.120	2799763846	4-hydroxybutyryl-CoA dehydratase/vinylacetyl-CoA-Delta-isomerase	2799112414
abfD_genomes	EC:4.2.1.120	2793582295	vinylacetyl-CoA delta-isomerase /4-hydroxybutyryl-CoA dehydratase	2791355327
abfD_genomes	EC:4.2.1.120	2791250922	4-hydroxybutyryl-CoA dehydratase/vinylacetyl-CoA-Delta-isomerase	2788500597
abfD_genomes	EC:4.2.1.120	2792405239	4-hydroxybutyryl-CoA dehydratase/vinylacetyl-CoA-Delta-isomerase	2791355033
abfD_genomes	EC:4.2.1.120	2795819506	4-hydroxybutyryl-CoA dehydratase/vinylacetyl-CoA-Delta-isomerase	2795385477
abfD_genomes	EC:4.2.1.120	2798970963	4-hydroxybutyryl-CoA dehydratase/vinylacetyl-CoA-Delta-isomerase	2795386120
abfD_genomes	EC:4.2.1.120	2800776778	4-hydroxybutyryl-CoA dehydratase/vinylacetyl-CoA-Delta-isomerase	2799112863
abfD_genomes	EC:4.2.1.120	2805306973	4-hydroxybutyryl-CoA dehydratase/vinylacetyl-CoA-Delta-isomerase	2802429407
abfD_genomes	EC:4.2.1.120	2808100256	vinylacetyl-CoA delta-isomerase /4-hydroxybutyryl-CoA dehydratase	2806310931
abfD_genomes	EC:4.2.1.120	2806636304	vinylacetyl-CoA delta-isomerase /4-hydroxybutyryl-CoA dehydratase	2806310510
abfD_genomes	EC:4.2.1.120	2799991996	4-hydroxybutyryl-CoA dehydratase/vinylacetyl-CoA-Delta-isomerase	2799112519
abfD_genomes	EC:4.2.1.120	2800680215	4-hydroxybutyryl-CoA dehydratase/vinylacetyl-CoA-Delta-isomerase	2799112821
abfD_genomes	EC:4.2.1.120	2805201139	4-hydroxybutyryl-CoA dehydratase/vinylacetyl-CoA-Delta-isomerase	2802429373
abfD_genomes	EC:4.2.1.120	2807504867	4-hydroxybutyryl-CoA dehydratase/vinylacetyl-CoA-Delta-isomerase	2806310758
abfD_genomes	EC:4.2.1.120	2815839364	vinylacetyl-CoA delta-isomerase /4-hydroxybutyryl-CoA dehydratase	2814123385
abfD_genomes	EC:4.2.1.120	2815491255	4-hydroxybutyryl-CoA dehydratase/vinylacetyl-CoA-Delta-isomerase	2814123294
abfD_genomes	EC:4.2.1.120	2820434562	4-hydroxybutyryl-CoA dehydratase/vinylacetyl-CoA-Delta-isomerase	2820432912
abfD_genomes	EC:4.2.1.120	2806524911	4-hydroxybutyryl-CoA dehydratase/vinylacetyl-CoA-Delta-isomerase	2806310489
abfD_genomes	EC:4.2.1.120	2807149111	4-hydroxybutyryl-CoA dehydratase/vinylacetyl-CoA-Delta-isomerase	2806310665
abfD_genomes	EC:4.2.1.120	2807535123	aromatic ring hydroxylase	2806310765
abfD_genomes	EC:4.2.1.120	2807600588	4-hydroxybutyryl-CoA dehydratase/vinylacetyl-CoA-Delta-isomerase	2806310791
abfD_genomes	EC:4.2.1.120	2807696786	4-hydroxybutyryl-CoA dehydratase/vinylacetyl-CoA-Delta-isomerase	2806310829
abfD_genomes	EC:4.2.1.120	2809741906	4-hydroxybutyryl-CoA dehydratase/vinylacetyl-CoA-Delta-isomerase	2808606555
abfD_genomes	EC:4.2.1.120	2812455033	4-hydroxybutyryl-CoA dehydratase/vinylacetyl-CoA-Delta-isomerase	2811994909
abfD_genomes	EC:4.2.1.120	2817810470	4-hydroxybutyryl-CoA dehydratase/vinylacetyl-CoA-Delta-isomerase	2816332401
abfD_genomes	EC:4.2.1.120	2810346828	4-hydroxyphenylacetate 3-monooxygenase/4-hydroxybutyryl-CoA dehydratase/vinylacetyl-CoA-Delta-isomerase	2808606696
abfD_genomes	EC:4.2.1.120	2812016026	vinylacetyl-CoA delta-isomerase /4-hydroxybutyryl-CoA dehydratase	2811994803
abfD_genomes	EC:4.2.1.120	2815489657	4-hydroxybutyryl-CoA dehydratase/vinylacetyl-CoA-Delta-isomerase	2814123294
abfD_genomes	EC:4.2.1.120	2817739987	4-hydroxybutyryl-CoA dehydratase/vinylacetyl-CoA-Delta-isomerase	2816332376
abfD_genomes	EC:4.2.1.120	2828460102	4-hydroxybutyryl-CoA dehydratase/vinylacetyl-CoA-Delta-isomerase	2828459078
abfD_genomes	EC:4.2.1.120	2831281593	4-hydroxybutyryl-CoA dehydratase/vinylacetyl-CoA-Delta-isomerase	2831281560
abfD_genomes	EC:4.2.1.120	2832393183	4-hydroxybutyryl-CoA dehydratase/vinylacetyl-CoA-Delta-isomerase	2832391293
abfD_genomes	EC:4.2.1.120	2832832373	4-hydroxybutyryl-CoA dehydratase/vinylacetyl-CoA-Delta-isomerase	2832828470
abfD_genomes	EC:4.2.1.120	2833284703	4-hydroxybutyryl-CoA dehydratase/vinylacetyl-CoA-Delta-isomerase	2833283868
abfD_genomes	EC:4.2.1.120	2833288279	4-hydroxybutyryl-CoA dehydratase/vinylacetyl-CoA-Delta-isomerase	2833286976
abfD_genomes	EC:4.2.1.120	2819439774	aromatic ring hydroxylase	2818991321
abfD_genomes	EC:4.2.1.120	2824474867	4-hydroxybutyryl-CoA dehydratase/vinylacetyl-CoA-Delta-isomerase	2824472061
abfD_genomes	EC:4.2.1.120	2824506619	4-hydroxybutyryl-CoA dehydratase/vinylacetyl-CoA-Delta-isomerase	2824506588
abfD_genomes	EC:4.2.1.120	2829377910	4-hydroxybutyryl-CoA dehydratase/vinylacetyl-CoA-Delta-isomerase	2829377517
abfD_genomes	EC:4.2.1.120	2834231411	4-hydroxybutyryl-CoA dehydratase/vinylacetyl-CoA-Delta-isomerase	2834231043
abfD_genomes	EC:4.2.1.120	2835228423	4-hydroxybutyryl-CoA dehydratase/vinylacetyl-CoA-Delta-isomerase	2835226800
abfD_genomes	EC:4.2.1.120	2831273507	4-hydroxybutyryl-CoA dehydratase/vinylacetyl-CoA-Delta-isomerase	2831272406
abfD_genomes	EC:4.2.1.120	2824774108	4-hydroxybutyryl-CoA dehydratase/vinylacetyl-CoA-Delta-isomerase	2824773399
abfD_genomes	EC:4.2.1.120	2829254387	4-hydroxybutyryl-CoA dehydratase/vinylacetyl-CoA-Delta-isomerase	2829251778
abfD_genomes	EC:4.2.1.120	2829359154	4-hydroxybutyryl-CoA dehydratase/vinylacetyl-CoA-Delta-isomerase	2829355439
abfD_genomes	EC:4.2.1.120	2829493986	4-hydroxybutyryl-CoA dehydratase/vinylacetyl-CoA-Delta-isomerase	2829492815
abfD_genomes	EC:4.2.1.120	2830745024	4-hydroxybutyryl-CoA dehydratase/vinylacetyl-CoA-Delta-isomerase	2830744909
abfD_genomes	EC:4.2.1.120	2831266023	4-hydroxybutyryl-CoA dehydratase/vinylacetyl-CoA-Delta-isomerase	2831265667
abfD_genomes	EC:4.2.1.120	2832154887	aromatic ring hydroxylase	2832151896
abfD_genomes	EC:4.2.1.120	2832265155	4-hydroxybutyryl-CoA dehydratase/vinylacetyl-CoA-Delta-isomerase	2832262383
abfD_genomes	EC:4.2.1.120	2834103654	4-hydroxybutyryl-CoA dehydratase/vinylacetyl-CoA-Delta-isomerase	2834101283
abfD_genomes	EC:4.2.1.120	2834742845	4-hydroxybutyryl-CoA dehydratase/vinylacetyl-CoA-Delta-isomerase	2834741162
abfD_genomes	EC:4.2.1.120	2836829777	4-hydroxybutyryl-CoA dehydratase/vinylacetyl-CoA-Delta-isomerase	2836826657
abfD_genomes	EC:4.2.1.120	2837116220	4-hydroxybutyryl-CoA dehydratase/vinylacetyl-CoA-Delta-isomerase	2837115193
abfD_genomes	EC:4.2.1.120	2837373114	4-hydroxybutyryl-CoA dehydratase/vinylacetyl-CoA-Delta-isomerase	2837372571
abfD_genomes	EC:4.2.1.120	2831625354	4-hydroxybutyryl-CoA dehydratase/vinylacetyl-CoA-Delta-isomerase	2831624000
abfD_genomes	EC:4.2.1.120	2834452881	4-hydroxybutyryl-CoA dehydratase/vinylacetyl-CoA-Delta-isomerase	2834448896
abfD_genomes	EC:4.2.1.120	2836679764	4-hydroxybutyryl-CoA dehydratase/vinylacetyl-CoA-Delta-isomerase	2836677622
abfD_genomes	EC:4.2.1.120	2839929664	4-hydroxybutyryl-CoA dehydratase/vinylacetyl-CoA-Delta-isomerase	2839928577
abfD_genomes	EC:4.2.1.120	2840027045	4-hydroxybutyryl-CoA dehydratase/vinylacetyl-CoA-Delta-isomerase	2840024540
abfD_genomes	EC:4.2.1.120	2842954078	4-hydroxybutyryl-CoA dehydratase/vinylacetyl-CoA-Delta-isomerase	2842951213
abfD_genomes	EC:4.2.1.120	2847455627	4-hydroxybutyryl-CoA dehydratase/vinylacetyl-CoA-Delta-isomerase	2847453853
abfD_genomes	EC:4.2.1.120	2837677423	4-hydroxybutyryl-CoA dehydratase/vinylacetyl-CoA-Delta-isomerase	2837675034
abfD_genomes	EC:4.2.1.120	2840349301	4-hydroxyphenylacetate 3-monooxygenase/4-hydroxybutyryl-CoA dehydratase/vinylacetyl-CoA-Delta-isomerase	2840347681
abfD_genomes	EC:4.2.1.120	2847363591	4-hydroxybutyryl-CoA dehydratase/vinylacetyl-CoA-Delta-isomerase	2847361987
abfD_genomes	EC:4.2.1.120	2850448640	4-hydroxybutyryl-CoA dehydratase/vinylacetyl-CoA-Delta-isomerase	2850446319
abfD_genomes	EC:4.2.1.120	2852893203	4-hydroxybutyryl-CoA dehydratase/vinylacetyl-CoA-Delta-isomerase	2852891206
abfD_genomes	EC:4.2.1.120	2852907352	4-hydroxybutyryl-CoA dehydratase/vinylacetyl-CoA-Delta-isomerase	2852902837
abfD_genomes	EC:4.2.1.120	2853040439	4-hydroxybutyryl-CoA dehydratase/vinylacetyl-CoA-Delta-isomerase	2853039976
abfD_genomes	EC:4.2.1.120	2837183664	aromatic ring hydroxylase	2837183177
abfD_genomes	EC:4.2.1.120	2838984073	4-hydroxybutyryl-CoA dehydratase/vinylacetyl-CoA-Delta-isomerase	2838983600
abfD_genomes	EC:4.2.1.120	2846302457	4-hydroxybutyryl-CoA dehydratase/vinylacetyl-CoA-Delta-isomerase	2846301910
abfD_genomes	EC:4.2.1.120	2852694897	4-hydroxybutyryl-CoA dehydratase/vinylacetyl-CoA-Delta-isomerase	2852689585
abfD_genomes	EC:4.2.1.120	2851187968	4-hydroxybutyryl-CoA dehydratase/vinylacetyl-CoA-Delta-isomerase	2851182111
abfD_genomes	EC:4.2.1.120	2853109124	4-hydroxybutyryl-CoA dehydratase/vinylacetyl-CoA-Delta-isomerase	2853104599
abfD_genomes	EC:4.2.1.120	2853117918	4-hydroxybutyryl-CoA dehydratase/vinylacetyl-CoA-Delta-isomerase	2853114866
abfD_genomes	EC:4.2.1.120	2853177949	4-hydroxybutyryl-CoA dehydratase/vinylacetyl-CoA-Delta-isomerase	2853177773
abfD_genomes	EC:4.2.1.120	2853236880	4-hydroxybutyryl-CoA dehydratase/vinylacetyl-CoA-Delta-isomerase	2853231495
abfD_genomes	EC:4.2.1.120	2853251541	4-hydroxybutyryl-CoA dehydratase/vinylacetyl-CoA-Delta-isomerase	2853248467
abfD_genomes	EC:4.2.1.120	2853268458	4-hydroxybutyryl-CoA dehydratase/vinylacetyl-CoA-Delta-isomerase	2853265385
abfD_genomes	EC:4.2.1.120	2853311287	4-hydroxybutyryl-CoA dehydratase/vinylacetyl-CoA-Delta-isomerase	2853309746
abfD_genomes	EC:4.2.1.120	2853318599	4-hydroxybutyryl-CoA dehydratase/vinylacetyl-CoA-Delta-isomerase	2853315399
abfD_genomes	EC:4.2.1.120	2853348296	4-hydroxybutyryl-CoA dehydratase/vinylacetyl-CoA-Delta-isomerase	2853343713
abfD_genomes	EC:4.2.1.120	2853354247	4-hydroxybutyryl-CoA dehydratase/vinylacetyl-CoA-Delta-isomerase	2853349477
abfD_genomes	EC:4.2.1.120	2853377973	4-hydroxybutyryl-CoA dehydratase/vinylacetyl-CoA-Delta-isomerase	2853377765
abfD_genomes	EC:4.2.1.120	2855284215	4-hydroxybutyryl-CoA dehydratase/vinylacetyl-CoA-Delta-isomerase	2855282144
abfD_genomes	EC:4.2.1.120	2859496590	4-hydroxybutyryl-CoA dehydratase/vinylacetyl-CoA-Delta-isomerase	2859494086
abfD_genomes	EC:4.2.1.120	2853817380	4-hydroxybutyryl-CoA dehydratase/vinylacetyl-CoA-Delta-isomerase	2853813363
abfD_genomes	EC:4.2.1.120	2853461684	4-hydroxybutyryl-CoA dehydratase/vinylacetyl-CoA-Delta-isomerase	2853461421
abfD_genomes	EC:4.2.1.120	2853497942	4-hydroxybutyryl-CoA dehydratase/vinylacetyl-CoA-Delta-isomerase	2853495384
abfD_genomes	EC:4.2.1.120	2853577886	4-hydroxybutyryl-CoA dehydratase/vinylacetyl-CoA-Delta-isomerase	2853574578
abfD_genomes	EC:4.2.1.120	2853596658	4-hydroxybutyryl-CoA dehydratase/vinylacetyl-CoA-Delta-isomerase	2853591502
abfD_genomes	EC:4.2.1.120	2853604366	4-hydroxybutyryl-CoA dehydratase/vinylacetyl-CoA-Delta-isomerase	2853602832
abfD_genomes	EC:4.2.1.120	2853744412	4-hydroxybutyryl-CoA dehydratase/vinylacetyl-CoA-Delta-isomerase	2853741339
abfD_genomes	EC:4.2.1.120	2855585194	4-hydroxybutyryl-CoA dehydratase/vinylacetyl-CoA-Delta-isomerase	2855585092
abfD_genomes	EC:4.2.1.120	2859488657	4-hydroxybutyryl-CoA dehydratase/vinylacetyl-CoA-Delta-isomerase	2859485997
abfD_genomes	EC:4.2.1.120	2860497571	4-hydroxybutyryl-CoA dehydratase/vinylacetyl-CoA-Delta-isomerase	2860493848
abfD_genomes	EC:4.2.1.120	2869667858	4-hydroxybutyryl-CoA dehydratase/vinylacetyl-CoA-Delta-isomerase	2869665470
abfD_genomes	EC:4.2.1.120	2869683944	4-hydroxybutyryl-CoA dehydratase/vinylacetyl-CoA-Delta-isomerase	2869681590
abfD_genomes	EC:4.2.1.120	2853895705	4-hydroxybutyryl-CoA dehydratase/vinylacetyl-CoA-Delta-isomerase	2853893022
abfD_genomes	EC:4.2.1.120	2853922492	4-hydroxybutyryl-CoA dehydratase/vinylacetyl-CoA-Delta-isomerase	2853917303
abfD_genomes	EC:4.2.1.120	2871960940	4-hydroxybutyryl-CoA dehydratase/vinylacetyl-CoA-Delta-isomerase	2871957386
abfD_genomes	EC:4.2.1.120	2880950003	4-hydroxybutyryl-CoA dehydratase/vinylacetyl-CoA-Delta-isomerase	2880949579
abfD_genomes	EC:4.2.1.120	2855260130	4-hydroxyphenylacetate 3-monooxygenase/4-hydroxybutyryl-CoA dehydratase/vinylacetyl-CoA-Delta-isomerase	2855258187
abfD_genomes	EC:4.2.1.120	2855909180	4-hydroxybutyryl-CoA dehydratase/vinylacetyl-CoA-Delta-isomerase	2855908150
abfD_genomes	EC:4.2.1.120	2861309038	4-hydroxybutyryl-CoA dehydratase/vinylacetyl-CoA-Delta-isomerase	2861304655
abfD_genomes	EC:4.2.1.120	2875802408	4-hydroxybutyryl-CoA dehydratase/vinylacetyl-CoA-Delta-isomerase	2875799296
abfD_genomes	EC:4.2.1.120	2875852526	4-hydroxybutyryl-CoA dehydratase/vinylacetyl-CoA-Delta-isomerase	2875848305
abfD_genomes	EC:4.2.1.120	2875854396	4-hydroxybutyryl-CoA dehydratase/vinylacetyl-CoA-Delta-isomerase	2875853951
abfD_genomes	EC:4.2.1.120	2882310120	4-hydroxybutyryl-CoA dehydratase/vinylacetyl-CoA-Delta-isomerase	2882308280
abfD_genomes	EC:4.2.1.120	2883369706	4-hydroxybutyryl-CoA dehydratase/vinylacetyl-CoA-Delta-isomerase	2883367716
abfD_genomes	EC:4.2.1.120	2885039241	4-hydroxybutyryl-CoA dehydratase/vinylacetyl-CoA-Delta-isomerase	2885037635
abfD_genomes	EC:4.2.1.120	2862012024	aromatic ring hydroxylase	2862008770
abfD_genomes	EC:4.2.1.120	2865522551	4-hydroxybutyryl-CoA dehydratase/vinylacetyl-CoA-Delta-isomerase	2865520462
abfD_genomes	EC:4.2.1.120	2872928362	aromatic ring hydroxylase	2872922060
abfD_genomes	EC:4.2.1.120	2878072304	4-hydroxybutyryl-CoA dehydratase/vinylacetyl-CoA-Delta-isomerase	2878068609
abfD_genomes	EC:4.2.1.120	2879070435	4-hydroxybutyryl-CoA dehydratase/vinylacetyl-CoA-Delta-isomerase	2879064412
abfD_genomes	EC:4.2.1.120	2887347107	4-hydroxybutyryl-CoA dehydratase/vinylacetyl-CoA-Delta-isomerase	2887343441
abfD_genomes	EC:4.2.1.120	2887607872	4-hydroxybutyryl-CoA dehydratase/vinylacetyl-CoA-Delta-isomerase	2887605516
abfD_genomes	EC:4.2.1.120	2899687978	4-hydroxybutyryl-CoA dehydratase/vinylacetyl-CoA-Delta-isomerase	2899686094
abfD_genomes	EC:4.2.1.120	2883526469	4-hydroxybutyryl-CoA dehydratase/vinylacetyl-CoA-Delta-isomerase	2883526296
abfD_genomes	EC:4.2.1.120	2883716512	4-hydroxybutyryl-CoA dehydratase/vinylacetyl-CoA-Delta-isomerase	2883713342
abfD_genomes	EC:4.2.1.120	2885216968	4-hydroxybutyryl-CoA dehydratase/vinylacetyl-CoA-Delta-isomerase	2885211737
abfD_genomes	EC:4.2.1.120	2886445230	4-hydroxybutyryl-CoA dehydratase/vinylacetyl-CoA-Delta-isomerase	2886444918
abfD_genomes	EC:4.2.1.120	2887608223	4-hydroxybutyryl-CoA dehydratase/vinylacetyl-CoA-Delta-isomerase	2887605516
abfD_genomes	EC:4.2.1.120	2900562868	4-hydroxybutyryl-CoA dehydratase/vinylacetyl-CoA-Delta-isomerase	2900562563
abfD_genomes	EC:4.2.1.120	2904219487	4-hydroxybutyryl-CoA dehydratase/vinylacetyl-CoA-Delta-isomerase	2904216895
abfD_genomes	EC:4.2.1.120	2907242633	4-hydroxybutyryl-CoA dehydratase/vinylacetyl-CoA-Delta-isomerase	2907241268
abfD_genomes	EC:4.2.1.120	2907271734	4-hydroxybutyryl-CoA dehydratase/vinylacetyl-CoA-Delta-isomerase	2907270677
abfD_genomes	EC:4.2.1.120	2909451676	4-hydroxybutyryl-CoA dehydratase/vinylacetyl-CoA-Delta-isomerase	2909448145
abfD_genomes	EC:4.2.1.120	2887715594	4-hydroxybutyryl-CoA dehydratase/vinylacetyl-CoA-Delta-isomerase	2887714159
abfD_genomes	EC:4.2.1.120	2887857019	4-hydroxybutyryl-CoA dehydratase/vinylacetyl-CoA-Delta-isomerase	2887854136
abfD_genomes	EC:4.2.1.120	2889030149	4-hydroxybutyryl-CoA dehydratase/vinylacetyl-CoA-Delta-isomerase	2889023381
abfD_genomes	EC:4.2.1.120	2890306829	4-hydroxybutyryl-CoA dehydratase/vinylacetyl-CoA-Delta-isomerase	2890304692
abfD_genomes	EC:4.2.1.120	2890900800	4-hydroxybutyryl-CoA dehydratase/vinylacetyl-CoA-Delta-isomerase	2890896816
abfD_genomes	EC:4.2.1.120	2891507713	4-hydroxybutyryl-CoA dehydratase/vinylacetyl-CoA-Delta-isomerase	2891506716
abfD_genomes	EC:4.2.1.120	2896728828	4-hydroxybutyryl-CoA dehydratase/vinylacetyl-CoA-Delta-isomerase	2896726320
abfD_genomes	EC:4.2.1.120	2901045987	4-hydroxybutyryl-CoA dehydratase/vinylacetyl-CoA-Delta-isomerase	2901044109
abfD_genomes	EC:4.2.1.120	2907304191	4-hydroxybutyryl-CoA dehydratase/vinylacetyl-CoA-Delta-isomerase	2907303072
abfD_genomes	EC:4.2.1.120	2907310224	4-hydroxybutyryl-CoA dehydratase/vinylacetyl-CoA-Delta-isomerase	2907307148
abfD_genomes	EC:4.2.1.120	2915696520	4-hydroxybutyryl-CoA dehydratase/vinylacetyl-CoA-Delta-isomerase	2915695283
abfD_genomes	EC:4.2.1.120	2901601896	4-hydroxybutyryl-CoA dehydratase/vinylacetyl-CoA-Delta-isomerase	2901601761
abfD_genomes	EC:4.2.1.120	2901609858	4-hydroxybutyryl-CoA dehydratase/vinylacetyl-CoA-Delta-isomerase	2901609066
abfD_genomes	EC:4.2.1.120	2903766329	4-hydroxybutyryl-CoA dehydratase/vinylacetyl-CoA-Delta-isomerase	2903759329
abfD_genomes	EC:4.2.1.120	2914931436	4-hydroxybutyryl-CoA dehydratase/vinylacetyl-CoA-Delta-isomerase	2914929428
abfD_genomes	EC:4.2.1.120	2910109016	4-hydroxybutyryl-CoA dehydratase/vinylacetyl-CoA-Delta-isomerase	2910108013
abfD_genomes	EC:4.2.1.120	2911225624	4-hydroxybutyryl-CoA dehydratase/vinylacetyl-CoA-Delta-isomerase	2911224346
abfD_genomes	EC:4.2.1.120	2913338753	4-hydroxybutyryl-CoA dehydratase/vinylacetyl-CoA-Delta-isomerase	2913338184
abfD_genomes	EC:4.2.1.120	2915083957	4-hydroxybutyryl-CoA dehydratase/vinylacetyl-CoA-Delta-isomerase	2915083939
abfD_genomes	EC:4.2.1.120	2922743703	4-hydroxybutyryl-CoA dehydratase/vinylacetyl-CoA-Delta-isomerase	2922741373
abfD_genomes	EC:4.2.1.120	2925379800	4-hydroxybutyryl-CoA dehydratase/vinylacetyl-CoA-Delta-isomerase	2925376279
abfD_genomes	EC:4.2.1.120	2905029709	4-hydroxybutyryl-CoA dehydratase/vinylacetyl-CoA-Delta-isomerase	2905028723
abfD_genomes	EC:4.2.1.120	2905035363	4-hydroxybutyryl-CoA dehydratase/vinylacetyl-CoA-Delta-isomerase	2905035200
abfD_genomes	EC:4.2.1.120	2905036506	4-hydroxybutyryl-CoA dehydratase/vinylacetyl-CoA-Delta-isomerase	2905036217
abfD_genomes	EC:4.2.1.120	2908693243	4-hydroxybutyryl-CoA dehydratase/vinylacetyl-CoA-Delta-isomerase	2908692813
abfD_genomes	EC:4.2.1.120	2909552868	4-hydroxybutyryl-CoA dehydratase/vinylacetyl-CoA-Delta-isomerase	2909551942
abfD_genomes	EC:4.2.1.120	2914927065	4-hydroxybutyryl-CoA dehydratase/vinylacetyl-CoA-Delta-isomerase	2914923772
abfD_genomes	EC:4.2.1.120	2925394577	4-hydroxybutyryl-CoA dehydratase/vinylacetyl-CoA-Delta-isomerase	2925392668
abfD_genomes	EC:4.2.1.120	2925404629	4-hydroxybutyryl-CoA dehydratase/vinylacetyl-CoA-Delta-isomerase	2925404430
abfD_genomes	EC:4.2.1.120	2910317909	4-hydroxybutyryl-CoA dehydratase/vinylacetyl-CoA-Delta-isomerase	2910316831
abfD_genomes	EC:4.2.1.120	2913271795	4-hydroxybutyryl-CoA dehydratase/vinylacetyl-CoA-Delta-isomerase	2913266965
abfD_genomes	EC:4.2.1.120	2914728516	4-hydroxybutyryl-CoA dehydratase/vinylacetyl-CoA-Delta-isomerase	2914725000
abfD_genomes	EC:4.2.1.120	2916839181	4-hydroxybutyryl-CoA dehydratase/vinylacetyl-CoA-Delta-isomerase	2916837766
abfD_genomes	EC:4.2.1.120	2919627210	4-hydroxybutyryl-CoA dehydratase/vinylacetyl-CoA-Delta-isomerase	2919627008
abfD_genomes	EC:4.2.1.120	2926184895	4-hydroxybutyryl-CoA dehydratase/vinylacetyl-CoA-Delta-isomerase	2926181291
abfD_genomes	EC:4.2.1.120	2926961826	4-hydroxybutyryl-CoA dehydratase/vinylacetyl-CoA-Delta-isomerase	2926956497
abfD_genomes	EC:4.2.1.120	2921008568	4-hydroxybutyryl-CoA dehydratase/vinylacetyl-CoA-Delta-isomerase	2921008170
abfD_genomes	EC:4.2.1.120	2921014280	4-hydroxybutyryl-CoA dehydratase/vinylacetyl-CoA-Delta-isomerase	2921014230
abfD_genomes	EC:4.2.1.120	2921693944	4-hydroxybutyryl-CoA dehydratase/vinylacetyl-CoA-Delta-isomerase	2921691928
abfD_genomes	EC:4.2.1.120	2923968308	4-hydroxybutyryl-CoA dehydratase/vinylacetyl-CoA-Delta-isomerase	2923967841
abfD_genomes	EC:4.2.1.120	2923970421	4-hydroxybutyryl-CoA dehydratase/vinylacetyl-CoA-Delta-isomerase	2923969711
abfD_genomes	EC:4.2.1.120	2926147032	4-hydroxybutyryl-CoA dehydratase/vinylacetyl-CoA-Delta-isomerase	2926146810
abfD_genomes	EC:4.2.1.120	2926894088	4-hydroxybutyryl-CoA dehydratase/vinylacetyl-CoA-Delta-isomerase	2926891879
abfD_genomes	EC:4.2.1.120	2938466711	4-hydroxybutyryl-CoA dehydratase/vinylacetyl-CoA-Delta-isomerase	2938466697
abfD_genomes	EC:4.2.1.120	2940236534	4-hydroxybutyryl-CoA dehydratase/vinylacetyl-CoA-Delta-isomerase	2940233634
abfD_genomes	EC:4.2.1.120	2940269640	4-hydroxybutyryl-CoA dehydratase/vinylacetyl-CoA-Delta-isomerase	2940267548
abfD_genomes	EC:4.2.1.120	2940275873	4-hydroxybutyryl-CoA dehydratase/vinylacetyl-CoA-Delta-isomerase	2940273867
abfD_genomes	EC:4.2.1.120	2940281870	4-hydroxybutyryl-CoA dehydratase/vinylacetyl-CoA-Delta-isomerase	2940280053
abfD_genomes	EC:4.2.1.120	2940288907	4-hydroxybutyryl-CoA dehydratase/vinylacetyl-CoA-Delta-isomerase	2940286528
abfD_genomes	EC:4.2.1.120	2944627059	4-hydroxybutyryl-CoA dehydratase/vinylacetyl-CoA-Delta-isomerase	2944625312
abfD_genomes	EC:4.2.1.120	2927046534	4-hydroxybutyryl-CoA dehydratase/vinylacetyl-CoA-Delta-isomerase	2927041445
abfD_genomes	EC:4.2.1.120	2927100501	4-hydroxybutyryl-CoA dehydratase/vinylacetyl-CoA-Delta-isomerase	2927095954
abfD_genomes	EC:4.2.1.120	2927115770	4-hydroxybutyryl-CoA dehydratase/vinylacetyl-CoA-Delta-isomerase	2927114549
abfD_genomes	EC:4.2.1.120	2927918017	4-hydroxybutyryl-CoA dehydratase/vinylacetyl-CoA-Delta-isomerase	2927913790
abfD_genomes	EC:4.2.1.120	2927959458	4-hydroxybutyryl-CoA dehydratase/vinylacetyl-CoA-Delta-isomerase	2927954733
abfD_genomes	EC:4.2.1.120	2928023420	4-hydroxybutyryl-CoA dehydratase/vinylacetyl-CoA-Delta-isomerase	2928021807
abfD_genomes	EC:4.2.1.120	2928726225	4-hydroxybutyryl-CoA dehydratase/vinylacetyl-CoA-Delta-isomerase	2928716645
abfD_genomes	EC:4.2.1.120	2928802459	4-hydroxybutyryl-CoA dehydratase/vinylacetyl-CoA-Delta-isomerase	2928798633
abfD_genomes	EC:4.2.1.120	2938527075	4-hydroxybutyryl-CoA dehydratase/vinylacetyl-CoA-Delta-isomerase	2938525410
abfD_genomes	EC:4.2.1.120	2938534931	4-hydroxybutyryl-CoA dehydratase/vinylacetyl-CoA-Delta-isomerase	2938534193
abfD_genomes	EC:4.2.1.120	2958737855	4-hydroxybutyryl-CoA dehydratase/vinylacetyl-CoA-Delta-isomerase	2958735809
abfD_genomes	EC:4.2.1.120	2958790403	4-hydroxybutyryl-CoA dehydratase/vinylacetyl-CoA-Delta-isomerase	2958788841
abfD_genomes	EC:4.2.1.120	2931837431	4-hydroxybutyryl-CoA dehydratase/vinylacetyl-CoA-Delta-isomerase	2931833612
abfD_genomes	EC:4.2.1.120	2931897613	4-hydroxybutyryl-CoA dehydratase/vinylacetyl-CoA-Delta-isomerase	2931896798
abfD_genomes	EC:4.2.1.120	2934243450	4-hydroxybutyryl-CoA dehydratase/vinylacetyl-CoA-Delta-isomerase	2934241935
abfD_genomes	EC:4.2.1.120	2940229222	4-hydroxybutyryl-CoA dehydratase/vinylacetyl-CoA-Delta-isomerase	2940228231
abfD_genomes	EC:4.2.1.120	2938520525	4-hydroxybutyryl-CoA dehydratase/vinylacetyl-CoA-Delta-isomerase	2938517116
abfD_genomes	EC:4.2.1.120	2958757266	4-hydroxybutyryl-CoA dehydratase/vinylacetyl-CoA-Delta-isomerase	2958755924
abfD_genomes	EC:4.2.1.120	2961566342	4-hydroxybutyryl-CoA dehydratase/vinylacetyl-CoA-Delta-isomerase	2961564995
abfD_genomes	EC:4.2.1.120	2965419740	4-hydroxybutyryl-CoA dehydratase/vinylacetyl-CoA-Delta-isomerase	2965418721
abfD_genomes	EC:4.2.1.120	2968902619	4-hydroxybutyryl-CoA dehydratase/vinylacetyl-CoA-Delta-isomerase	2968902337
abfD_genomes	EC:4.2.1.120	2961573941	4-hydroxybutyryl-CoA dehydratase/vinylacetyl-CoA-Delta-isomerase	2961573098
abfD_genomes	EC:4.2.1.120	2965454015	4-hydroxybutyryl-CoA dehydratase/vinylacetyl-CoA-Delta-isomerase	2965450743
abfD_genomes	EC:4.2.1.120	2965472808	4-hydroxybutyryl-CoA dehydratase/vinylacetyl-CoA-Delta-isomerase	2965470899
abfD_genomes	EC:4.2.1.120	2968925192	4-hydroxybutyryl-CoA dehydratase/vinylacetyl-CoA-Delta-isomerase	2968923105
abfD_genomes	EC:4.2.1.120	2978419057	4-hydroxybutyryl-CoA dehydratase/vinylacetyl-CoA-Delta-isomerase	2978415449
abfD_genomes	EC:4.2.1.120	2978465163	4-hydroxybutyryl-CoA dehydratase/vinylacetyl-CoA-Delta-isomerase	2978464017
abfD_genomes	EC:4.2.1.120	2979926987	4-hydroxybutyryl-CoA dehydratase/vinylacetyl-CoA-Delta-isomerase	2979924760
abfD_genomes	EC:4.2.1.120	2985483897	4-hydroxybutyryl-CoA dehydratase/vinylacetyl-CoA-Delta-isomerase	2985481982
abfD_genomes	EC:4.2.1.120	2985553036	4-hydroxybutyryl-CoA dehydratase/vinylacetyl-CoA-Delta-isomerase	2985550895
abfD_genomes	EC:4.2.1.120	2988164634	4-hydroxybutyryl-CoA dehydratase/vinylacetyl-CoA-Delta-isomerase	2988164518
abfD_genomes	EC:4.2.1.120	2957269223	4-hydroxybutyryl-CoA dehydratase/vinylacetyl-CoA-Delta-isomerase	2957268610
abfD_genomes	EC:4.2.1.120	2957277381	4-hydroxybutyryl-CoA dehydratase/vinylacetyl-CoA-Delta-isomerase	2957277008
abfD_genomes	EC:4.2.1.120	2957280369	4-hydroxybutyryl-CoA dehydratase/vinylacetyl-CoA-Delta-isomerase	2957279968
abfD_genomes	EC:4.2.1.120	2985423585	4-hydroxybutyryl-CoA dehydratase/vinylacetyl-CoA-Delta-isomerase	2985420216
abfD_genomes	EC:4.2.1.120	2960515107	4-hydroxybutyryl-CoA dehydratase/vinylacetyl-CoA-Delta-isomerase	2960514485
abfD_genomes	EC:4.2.1.120	2960517310	4-hydroxybutyryl-CoA dehydratase/vinylacetyl-CoA-Delta-isomerase	2960516538
abfD_genomes	EC:4.2.1.120	2964537248	4-hydroxybutyryl-CoA dehydratase/vinylacetyl-CoA-Delta-isomerase	2964536205
abfD_genomes	EC:4.2.1.120	2964539104	4-hydroxybutyryl-CoA dehydratase/vinylacetyl-CoA-Delta-isomerase	2964538645
abfD_genomes	EC:4.2.1.120	2967608952	4-hydroxybutyryl-CoA dehydratase/vinylacetyl-CoA-Delta-isomerase	2967608068
abfD_genomes	EC:4.2.1.120	2985480842	4-hydroxybutyryl-CoA dehydratase/vinylacetyl-CoA-Delta-isomerase	2985477873
abfD_genomes	EC:4.2.1.120	2982784973	4-hydroxybutyryl-CoA dehydratase/vinylacetyl-CoA-Delta-isomerase	2982782407
abfD_genomes	EC:4.2.1.120	2982911305	4-hydroxybutyryl-CoA dehydratase/vinylacetyl-CoA-Delta-isomerase	2982908164
abfD_genomes	EC:4.2.1.120	2988911113	4-hydroxybutyryl-CoA dehydratase/vinylacetyl-CoA-Delta-isomerase	2988910918
abfD_genomes	EC:4.2.1.120	637149443	vinylacetyl-CoA delta-isomerase (EC 5.3.3.3)/4-hydroxybutyryl-CoA dehydratase (EC 4.2.1.-)	637000209
abfD_genomes	EC:4.2.1.120	644722225	vinylacetyl-CoA delta-isomerase (EC 5.3.3.3)/4-hydroxybutyryl-CoA dehydratase (EC 4.2.1.-)	643886148
abfD_genomes	EC:4.2.1.120	645510579	vinylacetyl-CoA delta-isomerase (EC 5.3.3.3)/4-hydroxybutyryl-CoA dehydratase (EC 4.2.1.-)	645058705
abfD_genomes	EC:4.2.1.120	642243909	vinylacetyl-CoA delta-isomerase (EC 5.3.3.3)/4-hydroxybutyryl-CoA dehydratase (EC 4.2.1.-)	641736218
abfD_genomes	EC:4.2.1.120	645113003	vinylacetyl-CoA delta-isomerase (EC 5.3.3.3)/4-hydroxybutyryl-CoA dehydratase (EC 4.2.1.-)	645058803
abfD_genomes	EC:4.2.1.120	639704705	4-hydroxyphenylacetate 3-hydroxylase	639633063
abfD_genomes	EC:4.2.1.120	642325382	vinylacetyl-CoA delta-isomerase (EC 5.3.3.3)/4-hydroxybutyryl-CoA dehydratase (EC 4.2.1.-)	641736193
abfD_genomes	EC:4.2.1.120	637754470	4-hydroxyphenylacetate 3-hydroxylase family protein	637000060
abfD_genomes	EC:4.2.1.120	637779507	vinylacetyl-CoA delta-isomerase (EC 5.3.3.3)/4-hydroxybutyryl-CoA dehydratase (EC 4.2.1.-)	637000119
abfD_genomes	EC:4.2.1.120	640507210	4-hydroxybutyryl-CoA dehydratase (EC 4.2.1.-)	640427120
abfD_genomes	EC:4.2.1.120	643576918	vinylacetyl-CoA delta-isomerase (EC 5.3.3.3)/4-hydroxybutyryl-CoA dehydratase (EC 4.2.1.-)	643348529
abfD_genomes	EC:4.2.1.120	650024447	Vinylacetyl-CoA Delta-isomerase	649990020
abfD_genomes	EC:4.2.1.120	650318228	vinylacetyl-CoA delta-isomerase	649989993
abfD_genomes	EC:4.2.1.120	650474246	4-hydroxybutyryl-CoA dehydratase (EC 4.2.1.-)	650377982
abfD_genomes	EC:4.2.1.120	2264747625	4-hydroxybutyryl-CoA dehydratase / vinylacetyl-CoA-Delta-isomerase	2264265197
abfD_genomes	EC:4.2.1.120	2504824329	4-hydroxybutyryl-CoA dehydratase / vinylacetyl-CoA-Delta-isomerase	2504756018
abfD_genomes	EC:4.2.1.120	640023196	vinylacetyl-CoA delta-isomerase (EC 5.3.3.3)/4-hydroxybutyryl-CoA dehydratase (EC 4.2.1.-)	639857036
abfD_genomes	EC:4.2.1.120	641147407	4-hydroxyphenylacetate 3-hydroxylase family protein	640963027
abfD_genomes	EC:4.2.1.120	643882924	Vinylacetyl-CoA Delta-isomerase	643692047
abfD_genomes	EC:4.2.1.120	644273077	vinylacetyl-CoA delta-isomerase (EC 5.3.3.3)/4-hydroxybutyryl-CoA dehydratase (EC 4.2.1.-)	643886056
abfD_genomes	EC:4.2.1.120	647582451	vinylacetyl-CoA delta-isomerase (EC 5.3.3.3)/4-hydroxybutyryl-CoA dehydratase (EC 4.2.1.-)	647533109
abfD_genomes	EC:4.2.1.120	647650311	vinylacetyl-CoA delta-isomerase (EC 5.3.3.3)/4-hydroxybutyryl-CoA dehydratase (EC 4.2.1.-)	647533251
abfD_genomes	EC:4.2.1.120	650024685	4-hydroxybutyryl-CoA dehydratase (EC 4.2.1.-)	649990020
abfD_genomes	EC:4.2.1.120	650474891	Vinylacetyl-CoA Delta-isomerase	650377981
abfD_genomes	EC:4.2.1.120	650848279	4-hydroxybutyryl-CoA dehydratase (EC 4.2.1.-)	650716001
abfD_genomes	EC:4.2.1.120	651419203	vinylacetyl-CoA Delta-isomerase	651324018
abfD_genomes	EC:4.2.1.120	2236450458	4-hydroxybutyryl-CoA dehydratase / vinylacetyl-CoA-Delta-isomerase	2236347018
abfD_genomes	EC:4.2.1.120	2504814604	Aromatic ring hydroxylase	2504756013
abfD_genomes	EC:4.2.1.120	2506408901	vinylacetyl-CoA delta-isomerase /4-hydroxybutyryl-CoA dehydratase	2506381010
abfD_genomes	EC:4.2.1.120	2507243189	4-hydroxybutyryl-CoA dehydratase / vinylacetyl-CoA-Delta-isomerase	2507149024
abfD_genomes	EC:4.2.1.120	2505364982	4-hydroxybutyryl-CoA dehydratase	2505313008
abfD_genomes	EC:4.2.1.120	2505368953	4-hydroxybutyryl-CoA dehydratase	2505313009
abfD_genomes	EC:4.2.1.120	2509270479	4-hydroxybutyryl-CoA dehydratase / vinylacetyl-CoA-Delta-isomerase	2508501136
abfD_genomes	EC:4.2.1.120	2509739946	4-hydroxybutyryl-CoA dehydratase	2509601019
abfD_genomes	EC:4.2.1.120	2510244764	4-hydroxybutyryl-CoA dehydratase / vinylacetyl-CoA-Delta-isomerase	2510065044
abfD_genomes	EC:4.2.1.120	2511482893	4-hydroxybutyryl-CoA dehydratase / vinylacetyl-CoA-Delta-isomerase	2511231048
abfD_genomes	EC:4.2.1.120	2511747523	4-hydroxybutyryl-CoA dehydratase / vinylacetyl-CoA-Delta-isomerase	2511231134
abfD_genomes	EC:4.2.1.120	2511747793	4-hydroxybutyryl-CoA dehydratase / vinylacetyl-CoA-Delta-isomerase	2511231134
abfD_genomes	EC:4.2.1.120	2511751543	4-hydroxybutyryl-CoA dehydratase / vinylacetyl-CoA-Delta-isomerase	2511231134
abfD_genomes	EC:4.2.1.120	2515616086	4-hydroxybutyryl-CoA dehydratase / vinylacetyl-CoA-Delta-isomerase	2515154109
abfD_genomes	EC:4.2.1.120	2515618965	4-hydroxybutyryl-CoA dehydratase / vinylacetyl-CoA-Delta-isomerase	2515154110
abfD_genomes	EC:4.2.1.120	2525997518	4-hydroxybutyryl-CoA dehydratase / vinylacetyl-CoA-Delta-isomerase	2524614838
abfD_genomes	EC:4.2.1.120	2507426870	4-hydroxybutyryl-CoA dehydratase / vinylacetyl-CoA-Delta-isomerase	2507262031
abfD_genomes	EC:4.2.1.120	2512337781	4-hydroxybutyryl-CoA dehydratase	2512047027
abfD_genomes	EC:4.2.1.120	2517273250	4-hydroxybutyryl-CoA dehydratase / vinylacetyl-CoA-Delta-isomerase	2517093047
abfD_genomes	EC:4.2.1.120	2519045299	4-hydroxybutyryl-CoA dehydratase / vinylacetyl-CoA-Delta-isomerase	2518645616
abfD_genomes	EC:4.2.1.120	2522185767	4-hydroxybutyryl-CoA dehydratase	2522125035
abfD_genomes	EC:4.2.1.120	2522800775	4-hydroxyphenylacetate 3-monooxygenase	2522572064
abfD_genomes	EC:4.2.1.120	2542283566	vinylacetyl-CoA delta-isomerase /4-hydroxybutyryl-CoA dehydratase	2541047254
abfD_genomes	EC:4.2.1.120	2542287455	vinylacetyl-CoA delta-isomerase /4-hydroxybutyryl-CoA dehydratase	2541047255
abfD_genomes	EC:4.2.1.120	2542330025	vinylacetyl-CoA delta-isomerase /4-hydroxybutyryl-CoA dehydratase	2541047266
abfD_genomes	EC:4.2.1.120	2542385045	vinylacetyl-CoA delta-isomerase /4-hydroxybutyryl-CoA dehydratase	2541047280
abfD_genomes	EC:4.2.1.120	2513476158	4-hydroxybutyryl-CoA dehydratase / vinylacetyl-CoA-Delta-isomerase	2513237068
abfD_genomes	EC:4.2.1.120	2522183664	4-hydroxybutyryl-CoA dehydratase	2522125034
abfD_genomes	EC:4.2.1.120	2527529773	Aromatic ring hydroxylase	2527291511
abfD_genomes	EC:4.2.1.120	2541316303	4-hydroxybutyryl-CoA dehydratase / vinylacetyl-CoA-Delta-isomerase	2541046975
abfD_genomes	EC:4.2.1.120	2542420198	vinylacetyl-CoA delta-isomerase /4-hydroxybutyryl-CoA dehydratase	2541047289
abfD_genomes	EC:4.2.1.120	2542435868	vinylacetyl-CoA delta-isomerase /4-hydroxybutyryl-CoA dehydratase	2541047293
abfD_genomes	EC:4.2.1.120	2542460056	vinylacetyl-CoA delta-isomerase /4-hydroxybutyryl-CoA dehydratase	2541047299
abfD_genomes	EC:4.2.1.120	2542463863	vinylacetyl-CoA delta-isomerase /4-hydroxybutyryl-CoA dehydratase	2541047300
abfD_genomes	EC:4.2.1.120	2542475858	vinylacetyl-CoA delta-isomerase /4-hydroxybutyryl-CoA dehydratase	2541047303
abfD_genomes	EC:4.2.1.120	2542483442	vinylacetyl-CoA delta-isomerase /4-hydroxybutyryl-CoA dehydratase	2541047305
abfD_genomes	EC:4.2.1.120	2542564830	vinylacetyl-CoA delta-isomerase /4-hydroxybutyryl-CoA dehydratase	2541047326
abfD_genomes	EC:4.2.1.120	2542661682	vinylacetyl-CoA delta-isomerase /4-hydroxybutyryl-CoA dehydratase	2541047351
abfD_genomes	EC:4.2.1.120	2542669367	vinylacetyl-CoA delta-isomerase /4-hydroxybutyryl-CoA dehydratase	2541047353
abfD_genomes	EC:4.2.1.120	2542688830	vinylacetyl-CoA delta-isomerase /4-hydroxybutyryl-CoA dehydratase	2541047358
abfD_genomes	EC:4.2.1.120	2542700540	vinylacetyl-CoA delta-isomerase /4-hydroxybutyryl-CoA dehydratase	2541047361
abfD_genomes	EC:4.2.1.120	2542704338	vinylacetyl-CoA delta-isomerase /4-hydroxybutyryl-CoA dehydratase	2541047362
abfD_genomes	EC:4.2.1.120	2542746657	vinylacetyl-CoA delta-isomerase /4-hydroxybutyryl-CoA dehydratase	2541047373
abfD_genomes	EC:4.2.1.120	2542757988	vinylacetyl-CoA delta-isomerase /4-hydroxybutyryl-CoA dehydratase	2541047376
abfD_genomes	EC:4.2.1.120	2542780873	vinylacetyl-CoA delta-isomerase /4-hydroxybutyryl-CoA dehydratase	2541047382
abfD_genomes	EC:4.2.1.120	2542833934	vinylacetyl-CoA delta-isomerase /4-hydroxybutyryl-CoA dehydratase	2541047395
abfD_genomes	EC:4.2.1.120	2542845625	vinylacetyl-CoA delta-isomerase /4-hydroxybutyryl-CoA dehydratase	2541047398
abfD_genomes	EC:4.2.1.120	2543207366	vinylacetyl-CoA delta-isomerase /4-hydroxybutyryl-CoA dehydratase	2541047489
abfD_genomes	EC:4.2.1.120	2543302509	vinylacetyl-CoA delta-isomerase /4-hydroxybutyryl-CoA dehydratase	2541047514
abfD_genomes	EC:4.2.1.120	2549760258	vinylacetyl-CoA delta-isomerase /4-hydroxybutyryl-CoA dehydratase	2548876768
abfD_genomes	EC:4.2.1.120	2554727236	4-hydroxybutyryl-CoA dehydratase / vinylacetyl-CoA-Delta-isomerase	2554235112
abfD_genomes	EC:4.2.1.120	2558756675	vinylacetyl-CoA delta-isomerase /4-hydroxybutyryl-CoA dehydratase	2558309125
abfD_genomes	EC:4.2.1.120	2558764545	vinylacetyl-CoA delta-isomerase /4-hydroxybutyryl-CoA dehydratase	2558309127
abfD_genomes	EC:4.2.1.120	2558819245	vinylacetyl-CoA delta-isomerase /4-hydroxybutyryl-CoA dehydratase	2558309141
abfD_genomes	EC:4.2.1.120	2523383884	Aromatic ring hydroxylase	2523231044
abfD_genomes	EC:4.2.1.120	2524183606	vinylacetyl-CoA delta-isomerase (EC 5.3.3.3)/4-hydroxybutyryl-CoA dehydratase (EC 4.2.1.-)	2524023125
abfD_genomes	EC:4.2.1.120	2524238849	vinylacetyl-CoA delta-isomerase (EC 5.3.3.3)/4-hydroxybutyryl-CoA dehydratase (EC 4.2.1.-)	2524023147
abfD_genomes	EC:4.2.1.120	2527291631	vinylacetyl-CoA delta-isomerase (EC 5.3.3.3)/4-hydroxybutyryl-CoA dehydratase (EC 4.2.1.-)	2527291500
abfD_genomes	EC:4.2.1.120	2528366279	4-hydroxybutyryl-CoA dehydratase / vinylacetyl-CoA-Delta-isomerase	2528311013
abfD_genomes	EC:4.2.1.120	2537643634	4-hydroxybutyryl-CoA dehydratase / vinylacetyl-CoA-Delta-isomerase	2537561517
abfD_genomes	EC:4.2.1.120	2541409091	4-hydroxybutyryl-CoA dehydratase / vinylacetyl-CoA-Delta-isomerase	2541047002
abfD_genomes	EC:4.2.1.120	2542931888	vinylacetyl-CoA delta-isomerase /4-hydroxybutyryl-CoA dehydratase	2541047420
abfD_genomes	EC:4.2.1.120	2558434292	4-hydroxybutyryl-CoA dehydratase / vinylacetyl-CoA-Delta-isomerase	2558309036
abfD_genomes	EC:4.2.1.120	2558846582	vinylacetyl-CoA delta-isomerase /4-hydroxybutyryl-CoA dehydratase	2558309148
abfD_genomes	EC:4.2.1.120	2558963102	4-hydroxybutyryl-CoA dehydratase / vinylacetyl-CoA-Delta-isomerase	2558860131
abfD_genomes	EC:4.2.1.120	2565349387	vinylacetyl-CoA delta-isomerase /4-hydroxybutyryl-CoA dehydratase	2563367072
abfD_genomes	EC:4.2.1.120	2565648418	vinylacetyl-CoA delta-isomerase /4-hydroxybutyryl-CoA dehydratase	2563367157
abfD_genomes	EC:4.2.1.120	2571176241	vinylacetyl-CoA delta-isomerase /4-hydroxybutyryl-CoA dehydratase	2571042032
abfD_genomes	EC:4.2.1.120	2579335563	vinylacetyl-CoA delta-isomerase /4-hydroxybutyryl-CoA dehydratase	2576861717
abfD_genomes	EC:4.2.1.120	2539159504	4-hydroxybutyryl-CoA dehydratase / vinylacetyl-CoA-Delta-isomerase	2537561923
abfD_genomes	EC:4.2.1.120	2541443084	4-hydroxybutyryl-CoA dehydratase / vinylacetyl-CoA-Delta-isomerase	2541047012
abfD_genomes	EC:4.2.1.120	2547520479	4-hydroxybutyryl-CoA dehydratase / vinylacetyl-CoA-Delta-isomerase	2547132135
abfD_genomes	EC:4.2.1.120	2549772808	4-hydroxybutyryl-CoA dehydratase	2548876771
abfD_genomes	EC:4.2.1.120	2574349898	4-hydroxybutyryl-CoA dehydratase / vinylacetyl-CoA-Delta-isomerase	2574179745
abfD_genomes	EC:4.2.1.120	2548897502	4-hydroxybutyryl-CoA dehydratase / vinylacetyl-CoA-Delta-isomerase	2548876507
abfD_genomes	EC:4.2.1.120	2554144037	Aromatic ring hydroxylase	2551306706
abfD_genomes	EC:4.2.1.120	2567194171	vinylacetyl-CoA delta-isomerase /4-hydroxybutyryl-CoA dehydratase	2565956805
abfD_genomes	EC:4.2.1.120	2574348818	vinylacetyl-CoA delta-isomerase (EC 5.3.3.3)/4-hydroxybutyryl-CoA dehydratase (EC 4.2.1.-)	2574179745
abfD_genomes	EC:4.2.1.120	2585863327	4-hydroxybutyryl-CoA dehydratase / vinylacetyl-CoA-Delta-isomerase	2585427598
abfD_genomes	EC:4.2.1.120	2558992315	Aromatic ring hydroxylase	2558860141
abfD_genomes	EC:4.2.1.120	2559591962	4-hydroxybutyryl-CoA dehydratase / vinylacetyl-CoA-Delta-isomerase	2558860350
abfD_genomes	EC:4.2.1.120	2581713583	Aromatic ring hydroxylase	2579778960
abfD_genomes	EC:4.2.1.120	2600781072	4-hydroxybutyryl-CoA dehydratase / vinylacetyl-CoA-Delta-isomerase	2600255061
abfD_genomes	EC:4.2.1.120	2606418245	4-hydroxybutyryl-CoA dehydratase / vinylacetyl-CoA-Delta-isomerase	2606217151
abfD_genomes	EC:4.2.1.120	2585262603	vinylacetyl-CoA delta-isomerase (EC 5.3.3.3)/4-hydroxybutyryl-CoA dehydratase (EC 4.2.1.-)	2582581305
abfD_genomes	EC:4.2.1.120	2602368733	4-hydroxybutyryl-CoA dehydratase / vinylacetyl-CoA-Delta-isomerase	2602041606
abfD_genomes	EC:4.2.1.120	2606107121	4-hydroxyphenylacetate 3-monooxygenase	2603880195
abfD_genomes	EC:4.2.1.120	2623435388	vinylacetyl-CoA delta-isomerase /4-hydroxybutyryl-CoA dehydratase	2622736588
abfD_genomes	EC:4.2.1.120	2630665744	vinylacetyl-CoA delta-isomerase /4-hydroxybutyryl-CoA dehydratase	2627854214
abfD_genomes	EC:4.2.1.120	2633930157	vinylacetyl-CoA delta-isomerase /4-hydroxybutyryl-CoA dehydratase	2630968959
abfD_genomes	EC:4.2.1.120	2609488701	Aromatic ring hydroxylase	2609459607
abfD_genomes	EC:4.2.1.120	2599624986	4-hydroxybutyryl-CoA dehydratase / vinylacetyl-CoA-Delta-isomerase	2599185214
abfD_genomes	EC:4.2.1.120	2599697957	4-hydroxybutyryl-CoA dehydratase / vinylacetyl-CoA-Delta-isomerase	2599185230
abfD_genomes	EC:4.2.1.120	2600300364	vinylacetyl-CoA delta-isomerase (EC 5.3.3.3)/4-hydroxybutyryl-CoA dehydratase (EC 4.2.1.-)	2600254914
abfD_genomes	EC:4.2.1.120	2609490772	4-hydroxybutyryl-CoA dehydratase / vinylacetyl-CoA-Delta-isomerase	2609459610
abfD_genomes	EC:4.2.1.120	2621082133	4-hydroxyphenylacetate 3-monooxygenase	2619619242
abfD_genomes	EC:4.2.1.120	2624597423	4-hydroxybutyryl-CoA dehydratase / vinylacetyl-CoA-Delta-isomerase	2623620475
abfD_genomes	EC:4.2.1.120	2616648629	Aromatic ring hydroxylase	2616644800
abfD_genomes	EC:4.2.1.120	2619957813	Aromatic ring hydroxylase	2619618910
abfD_genomes	EC:4.2.1.120	2621035552	4-hydroxybutyryl-CoA dehydratase / vinylacetyl-CoA-Delta-isomerase	2619619229
abfD_genomes	EC:4.2.1.120	2626510600	4-hydroxybutyryl-CoA dehydratase / vinylacetyl-CoA-Delta-isomerase	2623621017
abfD_genomes	EC:4.2.1.120	2626705110	4-hydroxybutyryl-CoA dehydratase / vinylacetyl-CoA-Delta-isomerase	2626541593
abfD_genomes	EC:4.2.1.120	2628583008	4-hydroxybutyryl-CoA dehydratase / vinylacetyl-CoA-Delta-isomerase	2627853696
abfD_genomes	EC:4.2.1.120	2628907227	4-hydroxybutyryl-CoA dehydratase / vinylacetyl-CoA-Delta-isomerase	2627853772
abfD_genomes	EC:4.2.1.120	2629816768	4-hydroxyphenylacetate 3-monooxygenase oxygenase component	2627853997
abfD_genomes	EC:4.2.1.120	2638609584	4-hydroxybutyryl-CoA dehydratase / vinylacetyl-CoA-Delta-isomerase	2636415931
abfD_genomes	EC:4.2.1.120	2638610070	4-hydroxybutyryl-CoA dehydratase / vinylacetyl-CoA-Delta-isomerase	2636415931
abfD_genomes	EC:4.2.1.120	2640626018	vinylacetyl-CoA delta-isomerase /4-hydroxybutyryl-CoA dehydratase	2639762760
abfD_genomes	EC:4.2.1.120	2642257217	vinylacetyl-CoA delta-isomerase /4-hydroxybutyryl-CoA dehydratase	2639763162
abfD_genomes	EC:4.2.1.120	2646326273	vinylacetyl-CoA delta-isomerase /4-hydroxybutyryl-CoA dehydratase	2645727639
abfD_genomes	EC:4.2.1.120	2632674205	4-hydroxybutyryl-CoA dehydratase / vinylacetyl-CoA-Delta-isomerase	2630968650
abfD_genomes	EC:4.2.1.120	2637144087	4-hydroxybutyryl-CoA dehydratase	2636415580
abfD_genomes	EC:4.2.1.120	2639437144	vinylacetyl-CoA delta-isomerase /4-hydroxybutyryl-CoA dehydratase	2636416127
abfD_genomes	EC:4.2.1.120	2654398540	vinylacetyl-CoA delta-isomerase /4-hydroxybutyryl-CoA dehydratase	2651870320
abfD_genomes	EC:4.2.1.120	2638762662	4-hydroxybutyryl-CoA dehydratase / vinylacetyl-CoA-Delta-isomerase	2636415972
abfD_genomes	EC:4.2.1.120	2639104971	4-hydroxybutyryl-CoA dehydratase / vinylacetyl-CoA-Delta-isomerase	2636416061
abfD_genomes	EC:4.2.1.120	2640411591	Aromatic ring hydroxylase	2639762667
abfD_genomes	EC:4.2.1.120	2648025834	4-hydroxybutyryl-CoA dehydratase / vinylacetyl-CoA-Delta-isomerase	2645728032
abfD_genomes	EC:4.2.1.120	2648645481	4-hydroxybutyryl-CoA dehydratase / vinylacetyl-CoA-Delta-isomerase	2648501133
abfD_genomes	EC:4.2.1.120	2643488047	4-hydroxybutyryl-CoA dehydratase / vinylacetyl-CoA-Delta-isomerase	2643221485
abfD_genomes	EC:4.2.1.120	2653271321	4-hydroxybutyryl-CoA dehydratase / vinylacetyl-CoA-Delta-isomerase	2651869906
abfD_genomes	EC:4.2.1.120	2656301633	Aromatic ring hydroxylase	2654587926
abfD_genomes	EC:4.2.1.120	2656336016	4-hydroxybutyryl-CoA dehydratase / vinylacetyl-CoA-Delta-isomerase	2654587937
abfD_genomes	EC:4.2.1.120	2674414721	vinylacetyl-CoA delta-isomerase /4-hydroxybutyryl-CoA dehydratase	2671180842
abfD_genomes	EC:4.2.1.120	2676057292	4-hydroxybutyryl-CoA dehydratase / vinylacetyl-CoA-Delta-isomerase	2675902961
abfD_genomes	EC:4.2.1.120	2653250388	Aromatic ring hydroxylase	2651869897
abfD_genomes	EC:4.2.1.120	2655419948	4-hydroxybutyryl-CoA dehydratase / vinylacetyl-CoA-Delta-isomerase	2654587693
abfD_genomes	EC:4.2.1.120	2672626067	vinylacetyl-CoA delta-isomerase /4-hydroxybutyryl-CoA dehydratase	2671180401
abfD_genomes	EC:4.2.1.120	2659732147	4-hydroxybutyryl-CoA dehydratase / vinylacetyl-CoA-Delta-isomerase	2657245630
abfD_genomes	EC:4.2.1.120	2663686068	4-hydroxybutyryl-CoA dehydratase / vinylacetyl-CoA-Delta-isomerase	2660238810
abfD_genomes	EC:4.2.1.120	2677143777	4-hydroxybutyryl-CoA dehydratase / vinylacetyl-CoA-Delta-isomerase	2675903225
abfD_genomes	EC:4.2.1.120	2682214956	Aromatic ring hydroxylase	2681812939
abfD_genomes	EC:4.2.1.120	2682640854	vinylacetyl-CoA delta-isomerase /4-hydroxybutyryl-CoA dehydratase	2681813040
abfD_genomes	EC:4.2.1.120	2677473714	4-hydroxybutyryl-CoA dehydratase	2675903317
abfD_genomes	EC:4.2.1.120	2681824926	4-hydroxybutyryl-CoA dehydratase/vinylacetyl-CoA-Delta-isomerase	2681812803
abfD_genomes	EC:4.2.1.120	2682514487	Aromatic ring hydroxylase	2681813011
abfD_genomes	EC:4.2.1.120	2684348117	4-hydroxybutyryl-CoA dehydratase / vinylacetyl-CoA-Delta-isomerase	2681813499
abfD_genomes	EC:4.2.1.120	2682539886	Aromatic ring hydroxylase	2681813017
abfD_genomes	EC:4.2.1.120	2684245235	4-hydroxybutyryl-CoA dehydratase / vinylacetyl-CoA-Delta-isomerase	2681813470
abfD_genomes	EC:4.2.1.120	2684327636	Aromatic ring hydroxylase	2681813492
abfD_genomes	EC:4.2.1.120	2685416174	4-hydroxybutyryl-CoA dehydratase	2684622698
abfD_genomes	EC:4.2.1.120	2685418342	Aromatic ring hydroxylase	2684622699
abfD_genomes	EC:4.2.1.120	2685423216	4-hydroxybutyryl-CoA dehydratase	2684622701
abfD_genomes	EC:4.2.1.120	2685425731	4-hydroxybutyryl-CoA dehydratase	2684622702
abfD_genomes	EC:4.2.1.120	2685427994	4-hydroxybutyryl-CoA dehydratase	2684622703
abfD_genomes	EC:4.2.1.120	2685429451	4-hydroxybutyryl-CoA dehydratase	2684622704
abfD_genomes	EC:4.2.1.120	2685430816	Aromatic ring hydroxylase	2684622704
abfD_genomes	EC:4.2.1.120	2685448079	4-hydroxybutyryl-CoA dehydratase	2684622712
abfD_genomes	EC:4.2.1.120	2685451838	Aromatic ring hydroxylase	2684622713
abfD_genomes	EC:4.2.1.120	2686038834	4-hydroxybutyryl-CoA dehydratase/vinylacetyl-CoA-Delta-isomerase	2684622902
abfD_genomes	EC:4.2.1.120	2699798520	vinylacetyl-CoA delta-isomerase /4-hydroxybutyryl-CoA dehydratase	2698536614
abfD_genomes	EC:4.2.1.120	2685459181	Aromatic ring hydroxylase	2684622716
abfD_genomes	EC:4.2.1.120	2685474602	Aromatic ring hydroxylase	2684622722
abfD_genomes	EC:4.2.1.120	2685480112	4-hydroxybutyryl-CoA dehydratase	2684622725
abfD_genomes	EC:4.2.1.120	2685484671	4-hydroxybutyryl-CoA dehydratase	2684622726
abfD_genomes	EC:4.2.1.120	2689752463	4-hydroxybutyryl-CoA dehydratase / vinylacetyl-CoA-Delta-isomerase	2687453690
abfD_genomes	EC:4.2.1.120	2690537979	4-hydroxybutyryl-CoA dehydratase / vinylacetyl-CoA-Delta-isomerase	2690315647
abfD_genomes	EC:4.2.1.120	2690978818	4-hydroxybutyryl-CoA dehydratase / vinylacetyl-CoA-Delta-isomerase	2690315754
abfD_genomes	EC:4.2.1.120	2694704836	4-hydroxybutyryl-CoA dehydratase / vinylacetyl-CoA-Delta-isomerase	2693429800
abfD_genomes	EC:4.2.1.120	2703691818	vinylacetyl-CoA delta-isomerase /4-hydroxybutyryl-CoA dehydratase	2700989659
abfD_genomes	EC:4.2.1.120	2698437604	vinylacetyl-CoA delta-isomerase /4-hydroxybutyryl-CoA dehydratase	2695421019
abfD_genomes	EC:4.2.1.120	2700817111	4-hydroxyphenylacetate 3-monooxygenase/4-hydroxybutyryl-CoA dehydratase / vinylacetyl-CoA-Delta-isomerase	2698536953
abfD_genomes	EC:4.2.1.120	2700817912	4-hydroxyphenylacetate 3-monooxygenase/4-hydroxybutyryl-CoA dehydratase / vinylacetyl-CoA-Delta-isomerase	2698536954
abfD_genomes	EC:4.2.1.120	2701104235	4-hydroxybutyryl-CoA dehydratase / vinylacetyl-CoA-Delta-isomerase	2700988666
abfD_genomes	EC:4.2.1.120	2706402713	4-hydroxybutyryl-CoA dehydratase / vinylacetyl-CoA-Delta-isomerase	2703719334
abfD_genomes	EC:4.2.1.120	2707090030	4-hydroxybutyryl-CoA dehydratase / vinylacetyl-CoA-Delta-isomerase	2706794494
abfD_genomes	EC:4.2.1.120	2708408238	vinylacetyl-CoA delta-isomerase /4-hydroxybutyryl-CoA dehydratase	2706794883
abfD_genomes	EC:4.2.1.120	2708737118	vinylacetyl-CoA delta-isomerase /4-hydroxybutyryl-CoA dehydratase	2706796823
abfD_genomes	EC:4.2.1.120	2708996268	4-hydroxybutyryl-CoA dehydratase / vinylacetyl-CoA-Delta-isomerase	2708742494
abfD_genomes	EC:4.2.1.120	2709494694	4-hydroxybutyryl-CoA dehydratase / vinylacetyl-CoA-Delta-isomerase	2708742702
abfD_genomes	EC:4.2.1.120	2714905941	vinylacetyl-CoA delta-isomerase /4-hydroxybutyryl-CoA dehydratase	2713896928
abfD_genomes	EC:4.2.1.120	2715112427	vinylacetyl-CoA delta-isomerase /4-hydroxybutyryl-CoA dehydratase	2713896986
abfD_genomes	EC:4.2.1.120	2716926629	vinylacetyl-CoA delta-isomerase /4-hydroxybutyryl-CoA dehydratase	2716884122
abfD_genomes	EC:4.2.1.120	2709293433	4-hydroxybutyryl-CoA dehydratase / vinylacetyl-CoA-Delta-isomerase	2708742625
abfD_genomes	EC:4.2.1.120	2709832733	4-hydroxybutyryl-CoA dehydratase / vinylacetyl-CoA-Delta-isomerase	2708742847
abfD_genomes	EC:4.2.1.120	2709841678	4-hydroxybutyryl-CoA dehydratase / vinylacetyl-CoA-Delta-isomerase	2708742851
abfD_genomes	EC:4.2.1.120	2709531865	4-hydroxybutyryl-CoA dehydratase / vinylacetyl-CoA-Delta-isomerase	2708742714
abfD_genomes	EC:4.2.1.120	2709603887	4-hydroxybutyryl-CoA dehydratase / vinylacetyl-CoA-Delta-isomerase	2708742746
abfD_genomes	EC:4.2.1.120	2709605816	Aromatic ring hydroxylase	2708742746
abfD_genomes	EC:4.2.1.120	2709619778	4-hydroxybutyryl-CoA dehydratase / vinylacetyl-CoA-Delta-isomerase	2708742752
abfD_genomes	EC:4.2.1.120	2712458228	Aromatic ring hydroxylase	2711768153
abfD_genomes	EC:4.2.1.120	2725902698	4-hydroxybutyryl-CoA dehydratase / vinylacetyl-CoA-Delta-isomerase	2724679214
abfD_genomes	EC:4.2.1.120	2725917753	4-hydroxybutyryl-CoA dehydratase / vinylacetyl-CoA-Delta-isomerase	2724679221
abfD_genomes	EC:4.2.1.120	2725817948	vinylacetyl-CoA delta-isomerase /4-hydroxybutyryl-CoA dehydratase	2724679194
abfD_genomes	EC:4.2.1.120	2713153796	Aromatic ring hydroxylase	2711768470
abfD_genomes	EC:4.2.1.120	2715324877	Aromatic ring hydroxylase	2713897049
abfD_genomes	EC:4.2.1.120	2717512413	4-hydroxybutyryl-CoA dehydratase / vinylacetyl-CoA-Delta-isomerase	2716884593
abfD_genomes	EC:4.2.1.120	2718353039	vinylacetyl-CoA delta-isomerase /4-hydroxybutyryl-CoA dehydratase	2718217649
abfD_genomes	EC:4.2.1.120	2718534140	Aromatic ring hydroxylase	2718217701
abfD_genomes	EC:4.2.1.120	2722370596	vinylacetyl-CoA delta-isomerase /4-hydroxybutyryl-CoA dehydratase	2721755343
abfD_genomes	EC:4.2.1.120	2722417734	4-hydroxybutyryl-CoA dehydratase / vinylacetyl-CoA-Delta-isomerase	2721755368
abfD_genomes	EC:4.2.1.120	2722561479	Aromatic ring hydroxylase	2721755441
abfD_genomes	EC:4.2.1.120	2722428317	4-hydroxybutyryl-CoA dehydratase / vinylacetyl-CoA-Delta-isomerase	2721755374
abfD_genomes	EC:4.2.1.120	2727805909	4-hydroxyphenylacetate 3-monooxygenase/4-hydroxybutyryl-CoA dehydratase / vinylacetyl-CoA-Delta-isomerase	2724679696
abfD_genomes	EC:4.2.1.120	2730375107	4-hydroxyphenylacetate 3-monooxygenase/4-hydroxybutyryl-CoA dehydratase / vinylacetyl-CoA-Delta-isomerase	2728369425
abfD_genomes	EC:4.2.1.120	2730730540	4-hydroxybutyryl-CoA dehydratase / vinylacetyl-CoA-Delta-isomerase	2728369526
abfD_genomes	EC:4.2.1.120	2739655450	vinylacetyl-CoA delta-isomerase /4-hydroxybutyryl-CoA dehydratase	2739367665
abfD_genomes	EC:4.2.1.120	2743575451	4-hydroxybutyryl-CoA dehydratase/vinylacetyl-CoA-Delta-isomerase	2740892465
abfD_genomes	EC:4.2.1.120	2740046630	vinylacetyl-CoA delta-isomerase /4-hydroxybutyryl-CoA dehydratase	2739367872
abfD_genomes	EC:4.2.1.120	2742644644	vinylacetyl-CoA delta-isomerase /4-hydroxybutyryl-CoA dehydratase	2740892241
abfD_genomes	EC:4.2.1.120	2741385492	4-hydroxybutyryl-CoA dehydratase/vinylacetyl-CoA-Delta-isomerase	2740891985
abfD_genomes	EC:4.2.1.120	2742185889	4-hydroxybutyryl-CoA dehydratase/vinylacetyl-CoA-Delta-isomerase	2740892141
abfD_genomes	EC:4.2.1.120	2745658293	4-hydroxybutyryl-CoA dehydratase/vinylacetyl-CoA-Delta-isomerase	2744054786
abfD_genomes	EC:4.2.1.120	2752568902	4-hydroxybutyryl-CoA dehydratase/vinylacetyl-CoA-Delta-isomerase	2751185576
abfD_genomes	EC:4.2.1.120	2752921833	4-hydroxybutyryl-CoA dehydratase/vinylacetyl-CoA-Delta-isomerase	2751185691
abfD_genomes	EC:4.2.1.120	2757519824	vinylacetyl-CoA delta-isomerase /4-hydroxybutyryl-CoA dehydratase	2757320380
abfD_genomes	EC:4.2.1.120	2758040211	4-hydroxybutyryl-CoA dehydratase/vinylacetyl-CoA-Delta-isomerase	2757320501
abfD_genomes	EC:4.2.1.120	2760276373	vinylacetyl-CoA delta-isomerase /4-hydroxybutyryl-CoA dehydratase	2758568517
abfD_genomes	EC:4.2.1.120	2758216987	4-hydroxybutyryl-CoA dehydratase/vinylacetyl-CoA-Delta-isomerase	2757320534
abfD_genomes	EC:4.2.1.120	2765868422	aromatic ring hydroxylase	2765235907
abfD_genomes	EC:4.2.1.120	2765884026	aromatic ring hydroxylase	2765235910
abfD_genomes	EC:4.2.1.120	2771109949	4-hydroxybutyryl-CoA dehydratase/vinylacetyl-CoA-Delta-isomerase	2770939342
abfD_genomes	EC:4.2.1.120	2771120836	aromatic ring hydroxylase	2770939346
abfD_genomes	EC:4.2.1.120	2771120840	4-hydroxybutyryl-CoA dehydratase	2770939346
abfD_genomes	EC:4.2.1.120	2771220061	aromatic ring hydroxylase	2770939394
abfD_genomes	EC:4.2.1.120	2771269946	4-hydroxybutyryl-CoA dehydratase/vinylacetyl-CoA-Delta-isomerase	2770939410
abfD_genomes	EC:4.2.1.120	2771309423	4-hydroxybutyryl-CoA dehydratase/vinylacetyl-CoA-Delta-isomerase	2770939432
abfD_genomes	EC:4.2.1.120	2771321371	4-hydroxybutyryl-CoA dehydratase/vinylacetyl-CoA-Delta-isomerase	2770939439
abfD_genomes	EC:4.2.1.120	2771321713	aromatic ring hydroxylase	2770939439
abfD_genomes	EC:4.2.1.120	2772172080	vinylacetyl-CoA delta-isomerase /4-hydroxybutyryl-CoA dehydratase	2770939656
abfD_genomes	EC:4.2.1.120	2772172364	4-hydroxybutyryl-CoA dehydratase/vinylacetyl-CoA-Delta-isomerase	2770939656
abfD_genomes	EC:4.2.1.120	2770552125	4-hydroxybutyryl-CoA dehydratase/vinylacetyl-CoA-Delta-isomerase	2767802591
abfD_genomes	EC:4.2.1.120	2771097095	4-hydroxybutyryl-CoA dehydratase/vinylacetyl-CoA-Delta-isomerase	2770939337
abfD_genomes	EC:4.2.1.120	2771242816	aromatic ring hydroxylase	2770939400
abfD_genomes	EC:4.2.1.120	2771252540	aromatic ring hydroxylase	2770939404
abfD_genomes	EC:4.2.1.120	2771320588	aromatic ring hydroxylase	2770939439
abfD_genomes	EC:4.2.1.120	2771640794	4-hydroxybutyryl-CoA dehydratase/vinylacetyl-CoA-Delta-isomerase	2770939520
abfD_genomes	EC:4.2.1.120	2774013858	vinylacetyl-CoA delta-isomerase /4-hydroxybutyryl-CoA dehydratase	2773857643
abfD_genomes	EC:4.2.1.120	2776022826	vinylacetyl-CoA delta-isomerase /4-hydroxybutyryl-CoA dehydratase	2775506842
abfD_genomes	EC:4.2.1.120	2774026119	vinylacetyl-CoA delta-isomerase /4-hydroxybutyryl-CoA dehydratase	2773857651
abfD_genomes	EC:4.2.1.120	2776001294	4-hydroxybutyryl-CoA dehydratase/vinylacetyl-CoA-Delta-isomerase	2775506837
abfD_genomes	EC:4.2.1.120	2781454034	vinylacetyl-CoA delta-isomerase /4-hydroxybutyryl-CoA dehydratase	2781125699
abfD_genomes	EC:4.2.1.120	2775000071	aromatic ring hydroxylase	2773857963
abfD_genomes	EC:4.2.1.120	2777994358	4-hydroxybutyryl-CoA dehydratase/vinylacetyl-CoA-Delta-isomerase	2775507224
abfD_genomes	EC:4.2.1.120	2778116958	4-hydroxybutyryl-CoA dehydratase/vinylacetyl-CoA-Delta-isomerase	2775507252
abfD_genomes	EC:4.2.1.120	2778288400	4-hydroxybutyryl-CoA dehydratase/vinylacetyl-CoA-Delta-isomerase	2778260922
abfD_genomes	EC:4.2.1.120	2778624987	4-hydroxybutyryl-CoA dehydratase/vinylacetyl-CoA-Delta-isomerase	2778261023
abfD_genomes	EC:4.2.1.120	2779869886	4-hydroxybutyryl-CoA dehydratase/vinylacetyl-CoA-Delta-isomerase	2778261374
abfD_genomes	EC:4.2.1.120	2781508217	4-hydroxybutyryl-CoA dehydratase/vinylacetyl-CoA-Delta-isomerase	2781125712
abfD_genomes	EC:4.2.1.120	2789182506	4-hydroxybutyryl-CoA dehydratase/vinylacetyl-CoA-Delta-isomerase	2788499987
abfD_genomes	EC:4.2.1.120	2784957199	4-hydroxybutyryl-CoA dehydratase/vinylacetyl-CoA-Delta-isomerase	2784746671
abfD_genomes	EC:4.2.1.120	2785569445	vinylacetyl-CoA delta-isomerase /4-hydroxybutyryl-CoA dehydratase	2785510710
abfD_genomes	EC:4.2.1.120	2785641087	vinylacetyl-CoA delta-isomerase /4-hydroxybutyryl-CoA dehydratase	2785510725
abfD_genomes	EC:4.2.1.120	2787752499	4-hydroxybutyryl-CoA dehydratase/vinylacetyl-CoA-Delta-isomerase	2786546658
abfD_genomes	EC:4.2.1.120	2787920053	4-hydroxybutyryl-CoA dehydratase/vinylacetyl-CoA-Delta-isomerase	2786546730
abfD_genomes	EC:4.2.1.120	2788301295	4-hydroxybutyryl-CoA dehydratase/vinylacetyl-CoA-Delta-isomerase	2786546894
abfD_genomes	EC:4.2.1.120	2789183175	4-hydroxybutyryl-CoA dehydratase/vinylacetyl-CoA-Delta-isomerase	2788499987
abfD_genomes	EC:4.2.1.120	2788541692	4-hydroxyphenylacetate 3-monooxygenase/4-hydroxybutyryl-CoA dehydratase/vinylacetyl-CoA-Delta-isomerase	2788499809
abfD_genomes	EC:4.2.1.120	2787349482	4-hydroxybutyryl-CoA dehydratase/vinylacetyl-CoA-Delta-isomerase	2786546477
abfD_genomes	EC:4.2.1.120	2787367058	4-hydroxybutyryl-CoA dehydratase/vinylacetyl-CoA-Delta-isomerase	2786546488
abfD_genomes	EC:4.2.1.120	2787712485	4-hydroxyphenylacetate 3-monooxygenase/4-hydroxybutyryl-CoA dehydratase/vinylacetyl-CoA-Delta-isomerase	2786546646
abfD_genomes	EC:4.2.1.120	2787770224	4-hydroxybutyryl-CoA dehydratase/vinylacetyl-CoA-Delta-isomerase	2786546664
abfD_genomes	EC:4.2.1.120	2787946373	4-hydroxybutyryl-CoA dehydratase/vinylacetyl-CoA-Delta-isomerase	2786546741
abfD_genomes	EC:4.2.1.120	2788260148	4-hydroxybutyryl-CoA dehydratase/vinylacetyl-CoA-Delta-isomerase	2786546878
abfD_genomes	EC:4.2.1.120	2790514018	4-hydroxybutyryl-CoA dehydratase/vinylacetyl-CoA-Delta-isomerase	2788500391
abfD_genomes	EC:4.2.1.120	2790541726	4-hydroxybutyryl-CoA dehydratase/vinylacetyl-CoA-Delta-isomerase	2788500399
abfD_genomes	EC:4.2.1.120	2790544614	4-hydroxybutyryl-CoA dehydratase/vinylacetyl-CoA-Delta-isomerase	2788500399
abfD_genomes	EC:4.2.1.120	2790895112	4-hydroxybutyryl-CoA dehydratase/vinylacetyl-CoA-Delta-isomerase	2788500499
abfD_genomes	EC:4.2.1.120	2799107661	4-hydroxybutyryl-CoA dehydratase/vinylacetyl-CoA-Delta-isomerase	2795386145
abfD_genomes	EC:4.2.1.120	2788542241	4-hydroxybutyryl-CoA dehydratase/vinylacetyl-CoA-Delta-isomerase	2788499809
abfD_genomes	EC:4.2.1.120	2789334046	4-hydroxybutyryl-CoA dehydratase/vinylacetyl-CoA-Delta-isomerase	2788500035
abfD_genomes	EC:4.2.1.120	2791837334	4-hydroxybutyryl-CoA dehydratase/vinylacetyl-CoA-Delta-isomerase	2791354882
abfD_genomes	EC:4.2.1.120	2799108037	4-hydroxybutyryl-CoA dehydratase/vinylacetyl-CoA-Delta-isomerase	2795386145
abfD_genomes	EC:4.2.1.120	2802772869	4-hydroxybutyryl-CoA dehydratase/vinylacetyl-CoA-Delta-isomerase	2802428866
abfD_genomes	EC:4.2.1.120	2805275185	4-hydroxybutyryl-CoA dehydratase/vinylacetyl-CoA-Delta-isomerase	2802429395
abfD_genomes	EC:4.2.1.120	2815407156	4-hydroxybutyryl-CoA dehydratase/vinylacetyl-CoA-Delta-isomerase	2814123274
abfD_genomes	EC:4.2.1.120	2815608562	4-hydroxybutyryl-CoA dehydratase/vinylacetyl-CoA-Delta-isomerase	2814123325
abfD_genomes	EC:4.2.1.120	2820493153	4-hydroxybutyryl-CoA dehydratase/vinylacetyl-CoA-Delta-isomerase	2820492969
abfD_genomes	EC:4.2.1.120	2807505196	4-hydroxybutyryl-CoA dehydratase/vinylacetyl-CoA-Delta-isomerase	2806310759
abfD_genomes	EC:4.2.1.120	2807686053	4-hydroxybutyryl-CoA dehydratase/vinylacetyl-CoA-Delta-isomerase	2806310826
abfD_genomes	EC:4.2.1.120	2809699532	4-hydroxybutyryl-CoA dehydratase/vinylacetyl-CoA-Delta-isomerase	2808606548
abfD_genomes	EC:4.2.1.120	2812661755	4-hydroxybutyryl-CoA dehydratase/vinylacetyl-CoA-Delta-isomerase	2811994972
abfD_genomes	EC:4.2.1.120	2814325226	vinylacetyl-CoA delta-isomerase /4-hydroxybutyryl-CoA dehydratase	2814122960
abfD_genomes	EC:4.2.1.120	2815481830	4-hydroxybutyryl-CoA dehydratase/vinylacetyl-CoA-Delta-isomerase	2814123293
abfD_genomes	EC:4.2.1.120	2819997290	4-hydroxybutyryl-CoA dehydratase/vinylacetyl-CoA-Delta-isomerase	2819994798
abfD_genomes	EC:4.2.1.120	2812575564	4-hydroxybutyryl-CoA dehydratase/vinylacetyl-CoA-Delta-isomerase	2811994943
abfD_genomes	EC:4.2.1.120	2820314649	4-hydroxybutyryl-CoA dehydratase/vinylacetyl-CoA-Delta-isomerase	2820314258
abfD_genomes	EC:4.2.1.120	2832253870	4-hydroxybutyryl-CoA dehydratase/vinylacetyl-CoA-Delta-isomerase	2832249651
abfD_genomes	EC:4.2.1.120	2833103335	4-hydroxybutyryl-CoA dehydratase/vinylacetyl-CoA-Delta-isomerase	2833102813
abfD_genomes	EC:4.2.1.120	2833385743	4-hydroxybutyryl-CoA dehydratase/vinylacetyl-CoA-Delta-isomerase	2833384690
abfD_genomes	EC:4.2.1.120	2833504788	4-hydroxybutyryl-CoA dehydratase/vinylacetyl-CoA-Delta-isomerase	2833502300
abfD_genomes	EC:4.2.1.120	2824653621	4-hydroxybutyryl-CoA dehydratase/vinylacetyl-CoA-Delta-isomerase	2824653114
abfD_genomes	EC:4.2.1.120	2823720634	4-hydroxybutyryl-CoA dehydratase/vinylacetyl-CoA-Delta-isomerase	2823715266
abfD_genomes	EC:4.2.1.120	2833538276	4-hydroxybutyryl-CoA dehydratase/vinylacetyl-CoA-Delta-isomerase	2833534973
abfD_genomes	EC:4.2.1.120	2833865115	4-hydroxybutyryl-CoA dehydratase/vinylacetyl-CoA-Delta-isomerase	2833863438
abfD_genomes	EC:4.2.1.120	2836770754	4-hydroxybutyryl-CoA dehydratase/vinylacetyl-CoA-Delta-isomerase	2836768920
abfD_genomes	EC:4.2.1.120	2836829558	4-hydroxybutyryl-CoA dehydratase/vinylacetyl-CoA-Delta-isomerase	2836826657
abfD_genomes	EC:4.2.1.120	2828003346	4-hydroxybutyryl-CoA dehydratase/vinylacetyl-CoA-Delta-isomerase	2828001536
abfD_genomes	EC:4.2.1.120	2829325929	4-hydroxybutyryl-CoA dehydratase/vinylacetyl-CoA-Delta-isomerase	2829325841
abfD_genomes	EC:4.2.1.120	2829360145	4-hydroxybutyryl-CoA dehydratase/vinylacetyl-CoA-Delta-isomerase	2829355439
abfD_genomes	EC:4.2.1.120	2829410341	4-hydroxybutyryl-CoA dehydratase/vinylacetyl-CoA-Delta-isomerase	2829408314
abfD_genomes	EC:4.2.1.120	2829514704	4-hydroxybutyryl-CoA dehydratase/vinylacetyl-CoA-Delta-isomerase	2829513402
abfD_genomes	EC:4.2.1.120	2830745283	4-hydroxybutyryl-CoA dehydratase/vinylacetyl-CoA-Delta-isomerase	2830744909
abfD_genomes	EC:4.2.1.120	2834461970	4-hydroxybutyryl-CoA dehydratase/vinylacetyl-CoA-Delta-isomerase	2834457792
abfD_genomes	EC:4.2.1.120	2841430532	4-hydroxybutyryl-CoA dehydratase/vinylacetyl-CoA-Delta-isomerase	2841429966
abfD_genomes	EC:4.2.1.120	2831883073	4-hydroxybutyryl-CoA dehydratase/vinylacetyl-CoA-Delta-isomerase	2831880289
abfD_genomes	EC:4.2.1.120	2833906152	4-hydroxybutyryl-CoA dehydratase/vinylacetyl-CoA-Delta-isomerase	2833902402
abfD_genomes	EC:4.2.1.120	2834675676	4-hydroxybutyryl-CoA dehydratase/vinylacetyl-CoA-Delta-isomerase	2834671445
abfD_genomes	EC:4.2.1.120	2836970461	4-hydroxybutyryl-CoA dehydratase/vinylacetyl-CoA-Delta-isomerase	2836968376
abfD_genomes	EC:4.2.1.120	2839472329	4-hydroxybutyryl-CoA dehydratase/vinylacetyl-CoA-Delta-isomerase	2839469164
abfD_genomes	EC:4.2.1.120	2840026955	4-hydroxybutyryl-CoA dehydratase/vinylacetyl-CoA-Delta-isomerase	2840024540
abfD_genomes	EC:4.2.1.120	2843224820	4-hydroxybutyryl-CoA dehydratase/vinylacetyl-CoA-Delta-isomerase	2843224656
abfD_genomes	EC:4.2.1.120	2848071588	4-hydroxybutyryl-CoA dehydratase/vinylacetyl-CoA-Delta-isomerase	2848069138
abfD_genomes	EC:4.2.1.120	2850444896	4-hydroxybutyryl-CoA dehydratase/vinylacetyl-CoA-Delta-isomerase	2850442357
abfD_genomes	EC:4.2.1.120	2836896417	4-hydroxybutyryl-CoA dehydratase/vinylacetyl-CoA-Delta-isomerase	2836893620
abfD_genomes	EC:4.2.1.120	2841218195	4-hydroxybutyryl-CoA dehydratase/vinylacetyl-CoA-Delta-isomerase	2841216226
abfD_genomes	EC:4.2.1.120	2841771902	4-hydroxybutyryl-CoA dehydratase/vinylacetyl-CoA-Delta-isomerase	2841770359
abfD_genomes	EC:4.2.1.120	2842671575	4-hydroxybutyryl-CoA dehydratase/vinylacetyl-CoA-Delta-isomerase	2842667859
abfD_genomes	EC:4.2.1.120	2849015055	4-hydroxybutyryl-CoA dehydratase/vinylacetyl-CoA-Delta-isomerase	2849014993
abfD_genomes	EC:4.2.1.120	2838279230	aromatic ring hydroxylase	2838279068
abfD_genomes	EC:4.2.1.120	2851748246	4-hydroxybutyryl-CoA dehydratase/vinylacetyl-CoA-Delta-isomerase	2851743314
abfD_genomes	EC:4.2.1.120	2852855016	4-hydroxybutyryl-CoA dehydratase/vinylacetyl-CoA-Delta-isomerase	2852851869
abfD_genomes	EC:4.2.1.120	2837322802	4-hydroxybutyryl-CoA dehydratase/vinylacetyl-CoA-Delta-isomerase	2837317116
abfD_genomes	EC:4.2.1.120	2837352815	aromatic ring hydroxylase	2837352588
abfD_genomes	EC:4.2.1.120	2837677983	4-hydroxybutyryl-CoA dehydratase/vinylacetyl-CoA-Delta-isomerase	2837675034
abfD_genomes	EC:4.2.1.120	2839393297	4-hydroxybutyryl-CoA dehydratase/vinylacetyl-CoA-Delta-isomerase	2839391462
abfD_genomes	EC:4.2.1.120	2839725359	aromatic ring hydroxylase	2839723803
abfD_genomes	EC:4.2.1.120	2840045904	4-hydroxybutyryl-CoA dehydratase/vinylacetyl-CoA-Delta-isomerase	2840042175
abfD_genomes	EC:4.2.1.120	2852851355	4-hydroxybutyryl-CoA dehydratase/vinylacetyl-CoA-Delta-isomerase	2852846225
abfD_genomes	EC:4.2.1.120	2852867667	4-hydroxybutyryl-CoA dehydratase/vinylacetyl-CoA-Delta-isomerase	2852863615
abfD_genomes	EC:4.2.1.120	2852998140	4-hydroxybutyryl-CoA dehydratase/vinylacetyl-CoA-Delta-isomerase	2852995076
abfD_genomes	EC:4.2.1.120	2853447583	4-hydroxybutyryl-CoA dehydratase/vinylacetyl-CoA-Delta-isomerase	2853444310
abfD_genomes	EC:4.2.1.120	2853047520	4-hydroxybutyryl-CoA dehydratase/vinylacetyl-CoA-Delta-isomerase	2853045934
abfD_genomes	EC:4.2.1.120	2853356542	4-hydroxybutyryl-CoA dehydratase/vinylacetyl-CoA-Delta-isomerase	2853355128
abfD_genomes	EC:4.2.1.120	2853398603	4-hydroxybutyryl-CoA dehydratase/vinylacetyl-CoA-Delta-isomerase	2853394617
abfD_genomes	EC:4.2.1.120	2853441879	4-hydroxybutyryl-CoA dehydratase/vinylacetyl-CoA-Delta-isomerase	2853438670
abfD_genomes	EC:4.2.1.120	2855340869	4-hydroxybutyryl-CoA dehydratase/vinylacetyl-CoA-Delta-isomerase	2855336630
abfD_genomes	EC:4.2.1.120	2855575723	4-hydroxybutyryl-CoA dehydratase/vinylacetyl-CoA-Delta-isomerase	2855574766
abfD_genomes	EC:4.2.1.120	2858645852	4-hydroxybutyryl-CoA dehydratase/vinylacetyl-CoA-Delta-isomerase	2858643303
abfD_genomes	EC:4.2.1.120	2853474134	4-hydroxybutyryl-CoA dehydratase/vinylacetyl-CoA-Delta-isomerase	2853472756
abfD_genomes	EC:4.2.1.120	2853529087	4-hydroxybutyryl-CoA dehydratase/vinylacetyl-CoA-Delta-isomerase	2853523674
abfD_genomes	EC:4.2.1.120	2853537050	4-hydroxybutyryl-CoA dehydratase/vinylacetyl-CoA-Delta-isomerase	2853535006
abfD_genomes	EC:4.2.1.120	2853569857	4-hydroxybutyryl-CoA dehydratase/vinylacetyl-CoA-Delta-isomerase	2853568924
abfD_genomes	EC:4.2.1.120	2858651823	4-hydroxybutyryl-CoA dehydratase/vinylacetyl-CoA-Delta-isomerase	2858649974
abfD_genomes	EC:4.2.1.120	2859130746	4-hydroxybutyryl-CoA dehydratase/vinylacetyl-CoA-Delta-isomerase	2859129597
abfD_genomes	EC:4.2.1.120	2869000638	4-hydroxybutyryl-CoA dehydratase/vinylacetyl-CoA-Delta-isomerase	2869000616
abfD_genomes	EC:4.2.1.120	2869688075	4-hydroxybutyryl-CoA dehydratase/vinylacetyl-CoA-Delta-isomerase	2869685573
abfD_genomes	EC:4.2.1.120	2869699999	4-hydroxybutyryl-CoA dehydratase/vinylacetyl-CoA-Delta-isomerase	2869697517
abfD_genomes	EC:4.2.1.120	2871975780	4-hydroxybutyryl-CoA dehydratase/vinylacetyl-CoA-Delta-isomerase	2871973350
abfD_genomes	EC:4.2.1.120	2853838245	4-hydroxybutyryl-CoA dehydratase/vinylacetyl-CoA-Delta-isomerase	2853835908
abfD_genomes	EC:4.2.1.120	2853855815	4-hydroxybutyryl-CoA dehydratase/vinylacetyl-CoA-Delta-isomerase	2853852797
abfD_genomes	EC:4.2.1.120	2859891974	4-hydroxybutyryl-CoA dehydratase/vinylacetyl-CoA-Delta-isomerase	2859889758
abfD_genomes	EC:4.2.1.120	2861191249	4-hydroxybutyryl-CoA dehydratase/vinylacetyl-CoA-Delta-isomerase	2861187593
abfD_genomes	EC:4.2.1.120	2869691076	4-hydroxybutyryl-CoA dehydratase/vinylacetyl-CoA-Delta-isomerase	2869689712
abfD_genomes	EC:4.2.1.120	2873567758	4-hydroxybutyryl-CoA dehydratase/vinylacetyl-CoA-Delta-isomerase	2873565274
abfD_genomes	EC:4.2.1.120	2873575977	4-hydroxybutyryl-CoA dehydratase/vinylacetyl-CoA-Delta-isomerase	2873571580
abfD_genomes	EC:4.2.1.120	2879511791	4-hydroxybutyryl-CoA dehydratase/vinylacetyl-CoA-Delta-isomerase	2879510609
abfD_genomes	EC:4.2.1.120	2879521860	4-hydroxybutyryl-CoA dehydratase/vinylacetyl-CoA-Delta-isomerase	2879519584
abfD_genomes	EC:4.2.1.120	2861695808	4-hydroxybutyryl-CoA dehydratase/vinylacetyl-CoA-Delta-isomerase	2861691609
abfD_genomes	EC:4.2.1.120	2856535731	4-hydroxybutyryl-CoA dehydratase/vinylacetyl-CoA-Delta-isomerase	2856532494
abfD_genomes	EC:4.2.1.120	2857216198	aromatic ring hydroxylase	2857214389
abfD_genomes	EC:4.2.1.120	2858955412	4-hydroxybutyryl-CoA dehydratase/vinylacetyl-CoA-Delta-isomerase	2858950400
abfD_genomes	EC:4.2.1.120	2861337254	4-hydroxybutyryl-CoA dehydratase/vinylacetyl-CoA-Delta-isomerase	2861335840
abfD_genomes	EC:4.2.1.120	2861353612	aromatic ring hydroxylase	2861352127
abfD_genomes	EC:4.2.1.120	2870137759	4-hydroxybutyryl-CoA dehydratase/vinylacetyl-CoA-Delta-isomerase	2870135238
abfD_genomes	EC:4.2.1.120	2882236537	4-hydroxybutyryl-CoA dehydratase/vinylacetyl-CoA-Delta-isomerase	2882234885
abfD_genomes	EC:4.2.1.120	2894990313	4-hydroxybutyryl-CoA dehydratase/vinylacetyl-CoA-Delta-isomerase	2894989149
abfD_genomes	EC:4.2.1.120	2875760821	4-hydroxybutyryl-CoA dehydratase/vinylacetyl-CoA-Delta-isomerase	2875759572
abfD_genomes	EC:4.2.1.120	2882157286	4-hydroxybutyryl-CoA dehydratase/vinylacetyl-CoA-Delta-isomerase	2882156893
abfD_genomes	EC:4.2.1.120	2882541681	aromatic ring hydroxylase	2882541399
abfD_genomes	EC:4.2.1.120	2884451886	4-hydroxybutyryl-CoA dehydratase/vinylacetyl-CoA-Delta-isomerase	2884449551
abfD_genomes	EC:4.2.1.120	2887608775	4-hydroxybutyryl-CoA dehydratase/vinylacetyl-CoA-Delta-isomerase	2887605516
abfD_genomes	EC:4.2.1.120	2890656015	4-hydroxybutyryl-CoA dehydratase/vinylacetyl-CoA-Delta-isomerase	2890655637
abfD_genomes	EC:4.2.1.120	2901041833	4-hydroxybutyryl-CoA dehydratase/vinylacetyl-CoA-Delta-isomerase	2901040167
abfD_genomes	EC:4.2.1.120	2901395417	4-hydroxybutyryl-CoA dehydratase/vinylacetyl-CoA-Delta-isomerase	2901394022
abfD_genomes	EC:4.2.1.120	2907248102	4-hydroxybutyryl-CoA dehydratase/vinylacetyl-CoA-Delta-isomerase	2907245459
abfD_genomes	EC:4.2.1.120	2891107727	4-hydroxybutyryl-CoA dehydratase/vinylacetyl-CoA-Delta-isomerase	2891101655
abfD_genomes	EC:4.2.1.120	2891246234	4-hydroxybutyryl-CoA dehydratase/vinylacetyl-CoA-Delta-isomerase	2891245510
abfD_genomes	EC:4.2.1.120	2891279286	4-hydroxybutyryl-CoA dehydratase/vinylacetyl-CoA-Delta-isomerase	2891278109
abfD_genomes	EC:4.2.1.120	2891728465	4-hydroxybutyryl-CoA dehydratase/vinylacetyl-CoA-Delta-isomerase	2891724794
abfD_genomes	EC:4.2.1.120	2894457086	4-hydroxybutyryl-CoA dehydratase/vinylacetyl-CoA-Delta-isomerase	2894456706
abfD_genomes	EC:4.2.1.120	2907288443	4-hydroxybutyryl-CoA dehydratase/vinylacetyl-CoA-Delta-isomerase	2907286588
abfD_genomes	EC:4.2.1.120	2907297362	4-hydroxybutyryl-CoA dehydratase/vinylacetyl-CoA-Delta-isomerase	2907294593
abfD_genomes	EC:4.2.1.120	2895678278	4-hydroxybutyryl-CoA dehydratase/vinylacetyl-CoA-Delta-isomerase	2895677632
abfD_genomes	EC:4.2.1.120	2903754250	4-hydroxybutyryl-CoA dehydratase/vinylacetyl-CoA-Delta-isomerase	2903748898
abfD_genomes	EC:4.2.1.120	2917529476	4-hydroxybutyryl-CoA dehydratase/vinylacetyl-CoA-Delta-isomerase	2917528990
abfD_genomes	EC:4.2.1.120	2905046537	4-hydroxybutyryl-CoA dehydratase/vinylacetyl-CoA-Delta-isomerase	2905046383
abfD_genomes	EC:4.2.1.120	2910029717	4-hydroxybutyryl-CoA dehydratase/vinylacetyl-CoA-Delta-isomerase	2910027884
abfD_genomes	EC:4.2.1.120	2913519631	4-hydroxybutyryl-CoA dehydratase/vinylacetyl-CoA-Delta-isomerase	2913517078
abfD_genomes	EC:4.2.1.120	2925385334	4-hydroxybutyryl-CoA dehydratase/vinylacetyl-CoA-Delta-isomerase	2925384313
abfD_genomes	EC:4.2.1.120	2921018977	4-hydroxybutyryl-CoA dehydratase/vinylacetyl-CoA-Delta-isomerase	2921018510
abfD_genomes	EC:4.2.1.120	2925988443	4-hydroxybutyryl-CoA dehydratase/vinylacetyl-CoA-Delta-isomerase	2925987863
abfD_genomes	EC:4.2.1.120	2926196671	4-hydroxybutyryl-CoA dehydratase/vinylacetyl-CoA-Delta-isomerase	2926195199
abfD_genomes	EC:4.2.1.120	2926705019	4-hydroxybutyryl-CoA dehydratase/vinylacetyl-CoA-Delta-isomerase	2926695540
abfD_genomes	EC:4.2.1.120	2928787721	4-hydroxybutyryl-CoA dehydratase/vinylacetyl-CoA-Delta-isomerase	2928778208
abfD_genomes	EC:4.2.1.120	2938484729	4-hydroxybutyryl-CoA dehydratase/vinylacetyl-CoA-Delta-isomerase	2938484329
abfD_genomes	EC:4.2.1.120	2940267428	4-hydroxybutyryl-CoA dehydratase/vinylacetyl-CoA-Delta-isomerase	2940264388
abfD_genomes	EC:4.2.1.120	2940270586	4-hydroxybutyryl-CoA dehydratase/vinylacetyl-CoA-Delta-isomerase	2940267548
abfD_genomes	EC:4.2.1.120	2940275964	4-hydroxybutyryl-CoA dehydratase/vinylacetyl-CoA-Delta-isomerase	2940273867
abfD_genomes	EC:4.2.1.120	2927030728	4-hydroxybutyryl-CoA dehydratase/vinylacetyl-CoA-Delta-isomerase	2927021607
abfD_genomes	EC:4.2.1.120	2927221449	aromatic ring hydroxylase	2927219584
abfD_genomes	EC:4.2.1.120	2927362196	4-hydroxybutyryl-CoA dehydratase/vinylacetyl-CoA-Delta-isomerase	2927354534
abfD_genomes	EC:4.2.1.120	2927534849	4-hydroxybutyryl-CoA dehydratase/vinylacetyl-CoA-Delta-isomerase	2927530257
abfD_genomes	EC:4.2.1.120	2927937986	4-hydroxybutyryl-CoA dehydratase/vinylacetyl-CoA-Delta-isomerase	2927936111
abfD_genomes	EC:4.2.1.120	2927964234	4-hydroxybutyryl-CoA dehydratase/vinylacetyl-CoA-Delta-isomerase	2927954733
abfD_genomes	EC:4.2.1.120	2928075023	4-hydroxybutyryl-CoA dehydratase/vinylacetyl-CoA-Delta-isomerase	2928070936
abfD_genomes	EC:4.2.1.120	2928709158	4-hydroxybutyryl-CoA dehydratase/vinylacetyl-CoA-Delta-isomerase	2928706899
abfD_genomes	EC:4.2.1.120	2938501377	4-hydroxybutyryl-CoA dehydratase/vinylacetyl-CoA-Delta-isomerase	2938500211
abfD_genomes	EC:4.2.1.120	2958753968	4-hydroxybutyryl-CoA dehydratase/vinylacetyl-CoA-Delta-isomerase	2958751894
abfD_genomes	EC:4.2.1.120	2965427369	4-hydroxybutyryl-CoA dehydratase/vinylacetyl-CoA-Delta-isomerase	2965426834
abfD_genomes	EC:4.2.1.120	2965431481	4-hydroxybutyryl-CoA dehydratase/vinylacetyl-CoA-Delta-isomerase	2965430775
abfD_genomes	EC:4.2.1.120	2968895564	4-hydroxybutyryl-CoA dehydratase/vinylacetyl-CoA-Delta-isomerase	2968894301
abfD_genomes	EC:4.2.1.120	2968920117	4-hydroxybutyryl-CoA dehydratase/vinylacetyl-CoA-Delta-isomerase	2968919174
abfD_genomes	EC:4.2.1.120	2968930388	4-hydroxybutyryl-CoA dehydratase/vinylacetyl-CoA-Delta-isomerase	2968927681
abfD_genomes	EC:4.2.1.120	2978411877	4-hydroxybutyryl-CoA dehydratase/vinylacetyl-CoA-Delta-isomerase	2978411179
abfD_genomes	EC:4.2.1.120	2936800513	4-hydroxybutyryl-CoA dehydratase/vinylacetyl-CoA-Delta-isomerase	2936799821
abfD_genomes	EC:4.2.1.120	2936808468	4-hydroxybutyryl-CoA dehydratase/vinylacetyl-CoA-Delta-isomerase	2936808236
abfD_genomes	EC:4.2.1.120	2936809252	4-hydroxybutyryl-CoA dehydratase/vinylacetyl-CoA-Delta-isomerase	2936809179
abfD_genomes	EC:4.2.1.120	2936811977	4-hydroxybutyryl-CoA dehydratase/vinylacetyl-CoA-Delta-isomerase	2936810880
abfD_genomes	EC:4.2.1.120	2941529670	4-hydroxybutyryl-CoA dehydratase/vinylacetyl-CoA-Delta-isomerase	2941523033
abfD_genomes	EC:4.2.1.120	2965476570	4-hydroxybutyryl-CoA dehydratase/vinylacetyl-CoA-Delta-isomerase	2965475478
abfD_genomes	EC:4.2.1.120	2968932555	4-hydroxybutyryl-CoA dehydratase/vinylacetyl-CoA-Delta-isomerase	2968931711
abfD_genomes	EC:4.2.1.120	2978407150	4-hydroxybutyryl-CoA dehydratase/vinylacetyl-CoA-Delta-isomerase	2978403384
abfD_genomes	EC:4.2.1.120	2978420241	4-hydroxybutyryl-CoA dehydratase/vinylacetyl-CoA-Delta-isomerase	2978419410
abfD_genomes	EC:4.2.1.120	2978448738	4-hydroxybutyryl-CoA dehydratase/vinylacetyl-CoA-Delta-isomerase	2978446746
abfD_genomes	EC:4.2.1.120	2979929036	4-hydroxybutyryl-CoA dehydratase/vinylacetyl-CoA-Delta-isomerase	2979928719
abfD_genomes	EC:4.2.1.120	2979939967	4-hydroxybutyryl-CoA dehydratase/vinylacetyl-CoA-Delta-isomerase	2979937852
abfD_genomes	EC:4.2.1.120	2979943894	4-hydroxybutyryl-CoA dehydratase/vinylacetyl-CoA-Delta-isomerase	2979941900
abfD_genomes	EC:4.2.1.120	2981202515	4-hydroxybutyryl-CoA dehydratase/vinylacetyl-CoA-Delta-isomerase	2981201961
abfD_genomes	EC:4.2.1.120	2985494933	4-hydroxybutyryl-CoA dehydratase/vinylacetyl-CoA-Delta-isomerase	2985494603
abfD_genomes	EC:4.2.1.120	2985507756	4-hydroxybutyryl-CoA dehydratase/vinylacetyl-CoA-Delta-isomerase	2985506790
abfD_genomes	EC:4.2.1.120	2985521492	4-hydroxybutyryl-CoA dehydratase/vinylacetyl-CoA-Delta-isomerase	2985518790
abfD_genomes	EC:4.2.1.120	2985569501	4-hydroxybutyryl-CoA dehydratase/vinylacetyl-CoA-Delta-isomerase	2985567573
abfD_genomes	EC:4.2.1.120	2985613122	4-hydroxybutyryl-CoA dehydratase/vinylacetyl-CoA-Delta-isomerase	2985611823
abfD_genomes	EC:4.2.1.120	2985644787	4-hydroxybutyryl-CoA dehydratase/vinylacetyl-CoA-Delta-isomerase	2985644328
abfD_genomes	EC:4.2.1.120	2988183621	4-hydroxybutyryl-CoA dehydratase/vinylacetyl-CoA-Delta-isomerase	2988181423
abfD_genomes	EC:4.2.1.120	2960508098	4-hydroxybutyryl-CoA dehydratase/vinylacetyl-CoA-Delta-isomerase	2960507025
abfD_genomes	EC:4.2.1.120	2957267237	4-hydroxybutyryl-CoA dehydratase/vinylacetyl-CoA-Delta-isomerase	2957266890
abfD_genomes	EC:4.2.1.120	2978468997	4-hydroxybutyryl-CoA dehydratase/vinylacetyl-CoA-Delta-isomerase	2978468382
abfD_genomes	EC:4.2.1.120	2985562474	4-hydroxybutyryl-CoA dehydratase/vinylacetyl-CoA-Delta-isomerase	2985559128
abfD_genomes	EC:4.2.1.120	2981207615	4-hydroxybutyryl-CoA dehydratase/vinylacetyl-CoA-Delta-isomerase	2981207277
abfD_genomes	EC:4.2.1.120	2960509958	4-hydroxybutyryl-CoA dehydratase/vinylacetyl-CoA-Delta-isomerase	2960509431
abfD_genomes	EC:4.2.1.120	2960512400	4-hydroxybutyryl-CoA dehydratase/vinylacetyl-CoA-Delta-isomerase	2960511302
abfD_genomes	EC:4.2.1.120	2964300737	4-hydroxybutyryl-CoA dehydratase/vinylacetyl-CoA-Delta-isomerase	2964298486
abfD_genomes	EC:4.2.1.120	2967610824	4-hydroxybutyryl-CoA dehydratase/vinylacetyl-CoA-Delta-isomerase	2967610093
abfD_genomes	EC:4.2.1.120	2967613753	4-hydroxybutyryl-CoA dehydratase/vinylacetyl-CoA-Delta-isomerase	2967613340
abfD_genomes	EC:4.2.1.120	2970010848	4-hydroxybutyryl-CoA dehydratase/vinylacetyl-CoA-Delta-isomerase	2970010160
abfD_genomes	EC:4.2.1.120	2982187145	4-hydroxybutyryl-CoA dehydratase/vinylacetyl-CoA-Delta-isomerase	2982186009
abfD_genomes	EC:4.2.1.120	2982779911	4-hydroxybutyryl-CoA dehydratase/vinylacetyl-CoA-Delta-isomerase	2982776159
abfD_genomes	EC:4.2.1.120	2983287791	4-hydroxybutyryl-CoA dehydratase/vinylacetyl-CoA-Delta-isomerase	2983286150
abfD_genomes	EC:4.2.1.120	638396173	vinylacetyl-CoA delta-isomerase (EC 5.3.3.3)/4-hydroxybutyryl-CoA dehydratase (EC 4.2.1.-)	638341097
abfD_genomes	EC:4.2.1.120	640158185	vinylacetyl-CoA delta-isomerase (EC 5.3.3.3)/4-hydroxybutyryl-CoA dehydratase (EC 4.2.1.-)	640069308
abfD_genomes	EC:4.2.1.120	642237203	vinylacetyl-CoA delta-isomerase (EC 5.3.3.3)/4-hydroxybutyryl-CoA dehydratase (EC 4.2.1.-)	641736219
abfD_genomes	EC:4.2.1.120	642843766	vinylacetyl-CoA delta-isomerase (EC 5.3.3.3)/4-hydroxybutyryl-CoA dehydratase (EC 4.2.1.-)	642791631
abfD_genomes	EC:4.2.1.120	647018980	vinylacetyl-CoA delta-isomerase (EC 5.3.3.3)/4-hydroxybutyryl-CoA dehydratase (EC 4.2.1.-)	647000226
abfD_genomes	EC:4.2.1.120	643833127	4-hydroxybutyryl-CoA dehydratase (EC 4.2.1.-)	643692044
abfD_genomes	EC:4.2.1.120	643839021	4-hydroxybutyryl-CoA dehydratase (EC 4.2.1.-)	643692049
abfD_genomes	EC:4.2.1.120	643844328	4-hydroxybutyryl-CoA dehydratase (EC 4.2.1.-)	643692046
abfD_genomes	EC:4.2.1.120	648011997	vinylacetyl-CoA delta-isomerase (EC 5.3.3.3)/4-hydroxybutyryl-CoA dehydratase (EC 4.2.1.-)	647533125
abfD_genomes	EC:4.2.1.120	648669102	vinylacetyl-CoA delta-isomerase (EC 5.3.3.3)/4-hydroxybutyryl-CoA dehydratase (EC 4.2.1.-)	648276759
abfD_genomes	EC:4.2.1.120	650318152	vinylacetyl-CoA delta-isomerase (EC 5.3.3.3)/4-hydroxybutyryl-CoA dehydratase (EC 4.2.1.-)	649989993
abfD_genomes	EC:4.2.1.120	650507031	Vinylacetyl-CoA Delta-isomerase	650377985
abfD_genomes	EC:4.2.1.120	2264746425	4-hydroxybutyryl-CoA dehydratase / vinylacetyl-CoA-Delta-isomerase	2264265196
abfD_genomes	EC:4.2.1.120	2264753073	4-hydroxybutyryl-CoA dehydratase / vinylacetyl-CoA-Delta-isomerase	2264265201
abfD_genomes	EC:4.2.1.120	2511555347	4-hydroxybutyryl-CoA dehydratase / vinylacetyl-CoA-Delta-isomerase	2511231071
abfD_genomes	EC:4.2.1.120	637859032	vinylacetyl-CoA delta-isomerase (EC 5.3.3.3)/4-hydroxybutyryl-CoA dehydratase (EC 4.2.1.-)	637000317
abfD_genomes	EC:4.2.1.120	638199056	4-hydroxybutyryl-CoA dehydratase (EC 4.2.1.-)	638154517
abfD_genomes	EC:4.2.1.120	641165091	vinylacetyl-CoA delta-isomerase (EC 5.3.3.3)/4-hydroxybutyryl-CoA dehydratase (EC 4.2.1.-)	640963030
abfD_genomes	EC:4.2.1.120	643841540	Vinylacetyl-CoA Delta-isomerase	643692049
abfD_genomes	EC:4.2.1.120	648636631	Vinylacetyl-CoA Delta-isomerase	648276616
abfD_genomes	EC:4.2.1.120	2265091983	Aromatic ring hydroxylase	2264867226
abfD_genomes	EC:4.2.1.120	2506404227	vinylacetyl-CoA delta-isomerase /4-hydroxybutyryl-CoA dehydratase	2506381008
abfD_genomes	EC:4.2.1.120	2509406803	vinylacetyl-CoA delta-isomerase /4-hydroxybutyryl-CoA dehydratase	2509276025
abfD_genomes	EC:4.2.1.120	2509270460	4-hydroxybutyryl-CoA dehydratase / vinylacetyl-CoA-Delta-isomerase	2508501136
abfD_genomes	EC:4.2.1.120	2509270468	vinylacetyl-CoA delta-isomerase /4-hydroxybutyryl-CoA dehydratase	2508501136
abfD_genomes	EC:4.2.1.120	2513048714	4-hydroxyphenylacetate 3-monooxygenase	2513020008
abfD_genomes	EC:4.2.1.120	2514894488	4-hydroxybutyryl-CoA dehydratase / vinylacetyl-CoA-Delta-isomerase	2514885002
abfD_genomes	EC:4.2.1.120	2515911848	vinylacetyl-CoA delta-isomerase /4-hydroxybutyryl-CoA dehydratase	2515154168
abfD_genomes	EC:4.2.1.120	2514481383	4-hydroxybutyryl-CoA dehydratase / vinylacetyl-CoA-Delta-isomerase	2513237322
abfD_genomes	EC:4.2.1.120	2519043427	4-hydroxybutyryl-CoA dehydratase / vinylacetyl-CoA-Delta-isomerase	2518645616
abfD_genomes	EC:4.2.1.120	2523911889	vinylacetyl-CoA delta-isomerase (EC 5.3.3.3)/4-hydroxybutyryl-CoA dehydratase (EC 4.2.1.-)	2523533604
abfD_genomes	EC:4.2.1.120	2524773717	vinylacetyl-CoA delta-isomerase (EC 5.3.3.3)/4-hydroxybutyryl-CoA dehydratase (EC 4.2.1.-)	2524614531
abfD_genomes	EC:4.2.1.120	2509272153	4-hydroxybutyryl-CoA dehydratase / vinylacetyl-CoA-Delta-isomerase	2508501136
abfD_genomes	EC:4.2.1.120	2515508660	vinylacetyl-CoA delta-isomerase (EC 5.3.3.3)/4-hydroxybutyryl-CoA dehydratase (EC 4.2.1.-)	2515154092
abfD_genomes	EC:4.2.1.120	2542303180	vinylacetyl-CoA delta-isomerase /4-hydroxybutyryl-CoA dehydratase	2541047259
abfD_genomes	EC:4.2.1.120	2542333806	vinylacetyl-CoA delta-isomerase /4-hydroxybutyryl-CoA dehydratase	2541047267
abfD_genomes	EC:4.2.1.120	2513672961	4-hydroxybutyryl-CoA dehydratase / vinylacetyl-CoA-Delta-isomerase	2513237098
abfD_genomes	EC:4.2.1.120	2513919811	4-hydroxybutyryl-CoA dehydratase / vinylacetyl-CoA-Delta-isomerase	2513237145
abfD_genomes	EC:4.2.1.120	2514382096	4-hydroxybutyryl-CoA dehydratase / vinylacetyl-CoA-Delta-isomerase	2513237293
abfD_genomes	EC:4.2.1.120	2515062479	Aromatic ring hydroxylase	2514885044
abfD_genomes	EC:4.2.1.120	2516650755	4-hydroxybutyryl-CoA dehydratase / vinylacetyl-CoA-Delta-isomerase	2516493037
abfD_genomes	EC:4.2.1.120	2522211750	4-hydroxybutyryl-CoA dehydratase	2522125043
abfD_genomes	EC:4.2.1.120	2522261486	4-hydroxybutyryl-CoA dehydratase / vinylacetyl-CoA-Delta-isomerase	2522125074
abfD_genomes	EC:4.2.1.120	2523114403	4-hydroxybutyryl-CoA dehydratase / vinylacetyl-CoA-Delta-isomerase	2522572160
abfD_genomes	EC:4.2.1.120	2523116238	vinylacetyl-CoA delta-isomerase	2522572160
abfD_genomes	EC:4.2.1.120	2524280407	4-hydroxybutyryl-CoA dehydratase / vinylacetyl-CoA-Delta-isomerase	2524023160
abfD_genomes	EC:4.2.1.120	2524472772	4-hydroxybutyryl-CoA dehydratase / vinylacetyl-CoA-Delta-isomerase	2524023211
abfD_genomes	EC:4.2.1.120	2526080301	vinylacetyl-CoA delta-isomerase (EC 5.3.3.3)/4-hydroxybutyryl-CoA dehydratase (EC 4.2.1.-)	2524614863
abfD_genomes	EC:4.2.1.120	2539063440	4-hydroxybutyryl-CoA dehydratase / vinylacetyl-CoA-Delta-isomerase	2537561888
abfD_genomes	EC:4.2.1.120	2542404478	vinylacetyl-CoA delta-isomerase /4-hydroxybutyryl-CoA dehydratase	2541047285
abfD_genomes	EC:4.2.1.120	2542428106	vinylacetyl-CoA delta-isomerase /4-hydroxybutyryl-CoA dehydratase	2541047291
abfD_genomes	EC:4.2.1.120	2542607856	vinylacetyl-CoA delta-isomerase /4-hydroxybutyryl-CoA dehydratase	2541047337
abfD_genomes	EC:4.2.1.120	2542631191	vinylacetyl-CoA delta-isomerase /4-hydroxybutyryl-CoA dehydratase	2541047343
abfD_genomes	EC:4.2.1.120	2542673292	vinylacetyl-CoA delta-isomerase /4-hydroxybutyryl-CoA dehydratase	2541047354
abfD_genomes	EC:4.2.1.120	2542684769	vinylacetyl-CoA delta-isomerase /4-hydroxybutyryl-CoA dehydratase	2541047357
abfD_genomes	EC:4.2.1.120	2542735995	vinylacetyl-CoA delta-isomerase /4-hydroxybutyryl-CoA dehydratase	2541047370
abfD_genomes	EC:4.2.1.120	2542750322	vinylacetyl-CoA delta-isomerase /4-hydroxybutyryl-CoA dehydratase	2541047374
abfD_genomes	EC:4.2.1.120	2542776960	vinylacetyl-CoA delta-isomerase /4-hydroxybutyryl-CoA dehydratase	2541047381
abfD_genomes	EC:4.2.1.120	2542818344	vinylacetyl-CoA delta-isomerase /4-hydroxybutyryl-CoA dehydratase	2541047391
abfD_genomes	EC:4.2.1.120	2542857121	vinylacetyl-CoA delta-isomerase /4-hydroxybutyryl-CoA dehydratase	2541047401
abfD_genomes	EC:4.2.1.120	2542869669	vinylacetyl-CoA delta-isomerase /4-hydroxybutyryl-CoA dehydratase	2541047404
abfD_genomes	EC:4.2.1.120	2542881157	vinylacetyl-CoA delta-isomerase /4-hydroxybutyryl-CoA dehydratase	2541047407
abfD_genomes	EC:4.2.1.120	2542897244	vinylacetyl-CoA delta-isomerase /4-hydroxybutyryl-CoA dehydratase	2541047411
abfD_genomes	EC:4.2.1.120	2542928083	vinylacetyl-CoA delta-isomerase /4-hydroxybutyryl-CoA dehydratase	2541047419
abfD_genomes	EC:4.2.1.120	2543226566	vinylacetyl-CoA delta-isomerase /4-hydroxybutyryl-CoA dehydratase	2541047496
abfD_genomes	EC:4.2.1.120	2524182858	vinylacetyl-CoA delta-isomerase (EC 5.3.3.3)/4-hydroxybutyryl-CoA dehydratase (EC 4.2.1.-)	2524023124
abfD_genomes	EC:4.2.1.120	2526056416	4-hydroxybutyryl-CoA dehydratase / vinylacetyl-CoA-Delta-isomerase	2524614855
abfD_genomes	EC:4.2.1.120	2531898340	4-hydroxyphenylacetate 3-monooxygenase	2531839010
abfD_genomes	EC:4.2.1.120	2543294844	vinylacetyl-CoA delta-isomerase /4-hydroxybutyryl-CoA dehydratase	2541047512
abfD_genomes	EC:4.2.1.120	2558769427	vinylacetyl-CoA delta-isomerase /4-hydroxybutyryl-CoA dehydratase	2558309128
abfD_genomes	EC:4.2.1.120	2542479600	vinylacetyl-CoA delta-isomerase /4-hydroxybutyryl-CoA dehydratase	2541047304
abfD_genomes	EC:4.2.1.120	2560478991	vinylacetyl-CoA delta-isomerase /4-hydroxybutyryl-CoA dehydratase	2558860637
abfD_genomes	EC:4.2.1.120	2561493308	vinylacetyl-CoA delta-isomerase (EC 5.3.3.3)/4-hydroxybutyryl-CoA dehydratase (EC 4.2.1.-)	2558860989
abfD_genomes	EC:4.2.1.120	2579236940	4-hydroxybutyryl-CoA dehydratase / vinylacetyl-CoA-Delta-isomerase	2576861692
abfD_genomes	EC:4.2.1.120	2537173391	4-hydroxybutyryl-CoA dehydratase / vinylacetyl-CoA-Delta-isomerase	2534682259
abfD_genomes	EC:4.2.1.120	2539104016	4-hydroxybutyryl-CoA dehydratase / vinylacetyl-CoA-Delta-isomerase	2537561903
abfD_genomes	EC:4.2.1.120	2539139504	4-hydroxybutyryl-CoA dehydratase / vinylacetyl-CoA-Delta-isomerase	2537561915
abfD_genomes	EC:4.2.1.120	2554140465	Aromatic ring hydroxylase	2551306704
abfD_genomes	EC:4.2.1.120	2563818324	4-hydroxybutyryl-CoA dehydratase / vinylacetyl-CoA-Delta-isomerase	2563366730
abfD_genomes	EC:4.2.1.120	2558966440	vinylacetyl-CoA delta-isomerase (EC 5.3.3.3)/4-hydroxybutyryl-CoA dehydratase (EC 4.2.1.-)	2558860132
abfD_genomes	EC:4.2.1.120	2549770307	Aromatic ring hydroxylase	2548876771
abfD_genomes	EC:4.2.1.120	2549773359	Aromatic ring hydroxylase	2548876772
abfD_genomes	EC:4.2.1.120	2554142527	Aromatic ring hydroxylase	2551306705
abfD_genomes	EC:4.2.1.120	2555464490	Aromatic ring hydroxylase	2554235282
abfD_genomes	EC:4.2.1.120	2574348716	4-hydroxybutyryl-CoA dehydratase / vinylacetyl-CoA-Delta-isomerase	2574179745
abfD_genomes	EC:4.2.1.120	2575564988	Aromatic ring hydroxylase	2574180086
abfD_genomes	EC:4.2.1.120	2587838833	4-hydroxybutyryl-CoA dehydratase / vinylacetyl-CoA-Delta-isomerase	2585428086
abfD_genomes	EC:4.2.1.120	2595064561	vinylacetyl-CoA delta-isomerase /4-hydroxybutyryl-CoA dehydratase	2593339124
abfD_genomes	EC:4.2.1.120	2559588219	Aromatic ring hydroxylase	2558860350
abfD_genomes	EC:4.2.1.120	2561437971	4-hydroxybutyryl-CoA dehydratase / vinylacetyl-CoA-Delta-isomerase	2558860974
abfD_genomes	EC:4.2.1.120	2563955158	Aromatic ring hydroxylase	2563366760
abfD_genomes	EC:4.2.1.120	2587316789	4-hydroxybutyryl-CoA dehydratase / vinylacetyl-CoA-Delta-isomerase	2585427955
abfD_genomes	EC:4.2.1.120	2587839005	4-hydroxybutyryl-CoA dehydratase / vinylacetyl-CoA-Delta-isomerase	2585428086
abfD_genomes	EC:4.2.1.120	2588104009	4-hydroxybutyryl-CoA dehydratase / vinylacetyl-CoA-Delta-isomerase	2585428156
abfD_genomes	EC:4.2.1.120	2589884168	4-hydroxybutyryl-CoA dehydratase	2588254065
abfD_genomes	EC:4.2.1.120	2599139232	4-hydroxybutyryl-CoA dehydratase / vinylacetyl-CoA-Delta-isomerase	2597490366
abfD_genomes	EC:4.2.1.120	2588104854	4-hydroxybutyryl-CoA dehydratase / vinylacetyl-CoA-Delta-isomerase	2585428156
abfD_genomes	EC:4.2.1.120	2590647345	4-hydroxybutyryl-CoA dehydratase / vinylacetyl-CoA-Delta-isomerase	2588254267
abfD_genomes	EC:4.2.1.120	2628928226	vinylacetyl-CoA delta-isomerase /4-hydroxybutyryl-CoA dehydratase	2627853778
abfD_genomes	EC:4.2.1.120	2611754458	4-hydroxybutyryl-CoA dehydratase / vinylacetyl-CoA-Delta-isomerase	2609460166
abfD_genomes	EC:4.2.1.120	2630817799	vinylacetyl-CoA delta-isomerase /4-hydroxybutyryl-CoA dehydratase	2627854254
abfD_genomes	EC:4.2.1.120	2631933124	vinylacetyl-CoA delta-isomerase /4-hydroxybutyryl-CoA dehydratase	2630968470
abfD_genomes	EC:4.2.1.120	2635236967	4-hydroxybutyryl-CoA dehydratase / vinylacetyl-CoA-Delta-isomerase	2634166332
abfD_genomes	EC:4.2.1.120	2599682552	4-hydroxybutyryl-CoA dehydratase / vinylacetyl-CoA-Delta-isomerase	2599185227
abfD_genomes	EC:4.2.1.120	2606017057	4-hydroxybutyryl-CoA dehydratase / vinylacetyl-CoA-Delta-isomerase	2603880166
abfD_genomes	EC:4.2.1.120	2606080225	4-hydroxybutyryl-CoA dehydratase / vinylacetyl-CoA-Delta-isomerase	2603880186
abfD_genomes	EC:4.2.1.120	2616437813	4-hydroxybutyryl-CoA dehydratase / vinylacetyl-CoA-Delta-isomerase	2615840654
abfD_genomes	EC:4.2.1.120	2621228402	vinylacetyl-CoA delta-isomerase (EC 5.3.3.3)/4-hydroxybutyryl-CoA dehydratase (EC 4.2.1.-)	2619619281
abfD_genomes	EC:4.2.1.120	2623356719	4-hydroxybutyryl-CoA dehydratase / vinylacetyl-CoA-Delta-isomerase	2622736559
abfD_genomes	EC:4.2.1.120	2626626059	4-hydroxybutyryl-CoA dehydratase / vinylacetyl-CoA-Delta-isomerase	2626541544
abfD_genomes	EC:4.2.1.120	2633664687	vinylacetyl-CoA delta-isomerase /4-hydroxybutyryl-CoA dehydratase	2630968892
abfD_genomes	EC:4.2.1.120	2632615250	4-hydroxybutyryl-CoA dehydratase / vinylacetyl-CoA-Delta-isomerase	2630968635
abfD_genomes	EC:4.2.1.120	2637468346	vinylacetyl-CoA delta-isomerase /4-hydroxybutyryl-CoA dehydratase	2636415658
abfD_genomes	EC:4.2.1.120	2616288971	Aromatic ring hydroxylase	2615840623
abfD_genomes	EC:4.2.1.120	2624302524	4-hydroxybutyryl-CoA dehydratase / vinylacetyl-CoA-Delta-isomerase	2623620401
abfD_genomes	EC:4.2.1.120	2626877681	Aromatic ring hydroxylase	2626541633
abfD_genomes	EC:4.2.1.120	2638553635	vinylacetyl-CoA delta-isomerase /4-hydroxybutyryl-CoA dehydratase	2636415919
abfD_genomes	EC:4.2.1.120	2636574372	vinylacetyl-CoA delta-isomerase /4-hydroxybutyryl-CoA dehydratase	2636415438
abfD_genomes	EC:4.2.1.120	2646540546	vinylacetyl-CoA delta-isomerase /4-hydroxybutyryl-CoA dehydratase	2645727687
abfD_genomes	EC:4.2.1.120	2647654667	vinylacetyl-CoA delta-isomerase /4-hydroxybutyryl-CoA dehydratase	2645727943
abfD_genomes	EC:4.2.1.120	2648251275	vinylacetyl-CoA delta-isomerase /4-hydroxybutyryl-CoA dehydratase	2645728085
abfD_genomes	EC:4.2.1.120	2632151006	4-hydroxybutyryl-CoA dehydratase / vinylacetyl-CoA-Delta-isomerase	2630968524
abfD_genomes	EC:4.2.1.120	2632858914	4-hydroxybutyryl-CoA dehydratase / vinylacetyl-CoA-Delta-isomerase	2630968693
abfD_genomes	EC:4.2.1.120	2633073107	vinylacetyl-CoA delta-isomerase /4-hydroxybutyryl-CoA dehydratase	2630968744
abfD_genomes	EC:4.2.1.120	2633272575	4-hydroxybutyryl-CoA dehydratase / vinylacetyl-CoA-Delta-isomerase	2630968793
abfD_genomes	EC:4.2.1.120	2635316198	Aromatic ring hydroxylase	2634166348
abfD_genomes	EC:4.2.1.120	2639815887	4-hydroxybutyryl-CoA dehydratase / vinylacetyl-CoA-Delta-isomerase	2639762516
abfD_genomes	EC:4.2.1.120	2646407484	4-hydroxybutyryl-CoA dehydratase / vinylacetyl-CoA-Delta-isomerase	2645727658
abfD_genomes	EC:4.2.1.120	2649071149	vinylacetyl-CoA delta-isomerase /4-hydroxybutyryl-CoA dehydratase	2648501231
abfD_genomes	EC:4.2.1.120	2636213767	4-hydroxybutyryl-CoA dehydratase / vinylacetyl-CoA-Delta-isomerase	2634166676
abfD_genomes	EC:4.2.1.120	2636762185	Aromatic ring hydroxylase	2636415484
abfD_genomes	EC:4.2.1.120	2643322684	4-hydroxybutyryl-CoA dehydratase / vinylacetyl-CoA-Delta-isomerase	2643221425
abfD_genomes	EC:4.2.1.120	2643431908	vinylacetyl-CoA delta-isomerase /4-hydroxybutyryl-CoA dehydratase	2643221462
abfD_genomes	EC:4.2.1.120	2648645306	vinylacetyl-CoA delta-isomerase /4-hydroxybutyryl-CoA dehydratase	2648501133
abfD_genomes	EC:4.2.1.120	2666275201	vinylacetyl-CoA delta-isomerase /4-hydroxybutyryl-CoA dehydratase	2663763251
abfD_genomes	EC:4.2.1.120	2641674591	4-hydroxybutyryl-CoA dehydratase / vinylacetyl-CoA-Delta-isomerase	2639763021
abfD_genomes	EC:4.2.1.120	2642610411	vinylacetyl-CoA delta-isomerase /4-hydroxybutyryl-CoA dehydratase	2642422543
abfD_genomes	EC:4.2.1.120	2653853595	4-hydroxybutyryl-CoA dehydratase / vinylacetyl-CoA-Delta-isomerase	2651870122
abfD_genomes	EC:4.2.1.120	2656335835	Aromatic ring hydroxylase	2654587937
abfD_genomes	EC:4.2.1.120	2656336025	4-hydroxybutyryl-CoA dehydratase / vinylacetyl-CoA-Delta-isomerase	2654587937
abfD_genomes	EC:4.2.1.120	2653077971	4-hydroxybutyryl-CoA dehydratase / vinylacetyl-CoA-Delta-isomerase	2651869844
abfD_genomes	EC:4.2.1.120	2653466145	4-hydroxybutyryl-CoA dehydratase / vinylacetyl-CoA-Delta-isomerase	2651869960
abfD_genomes	EC:4.2.1.120	2654120553	4-hydroxybutyryl-CoA dehydratase / vinylacetyl-CoA-Delta-isomerase	2651870207
abfD_genomes	EC:4.2.1.120	2656114192	4-hydroxybutyryl-CoA dehydratase / vinylacetyl-CoA-Delta-isomerase	2654587878
abfD_genomes	EC:4.2.1.120	2656409919	4-hydroxybutyryl-CoA dehydratase / vinylacetyl-CoA-Delta-isomerase	2654587964
abfD_genomes	EC:4.2.1.120	2658530675	vinylacetyl-CoA delta-isomerase /4-hydroxybutyryl-CoA dehydratase	2657245270
abfD_genomes	EC:4.2.1.120	2669307322	4-hydroxybutyryl-CoA dehydratase / vinylacetyl-CoA-Delta-isomerase	2667527745
abfD_genomes	EC:4.2.1.120	2678987455	4-hydroxybutyryl-CoA dehydratase/vinylacetyl-CoA-Delta-isomerase	2675903703
abfD_genomes	EC:4.2.1.120	2682538906	Aromatic ring hydroxylase	2681813017
abfD_genomes	EC:4.2.1.120	2667474084	4-hydroxybutyryl-CoA dehydratase / vinylacetyl-CoA-Delta-isomerase	2663763578
abfD_genomes	EC:4.2.1.120	2656825566	4-hydroxybutyryl-CoA dehydratase / vinylacetyl-CoA-Delta-isomerase	2654588066
abfD_genomes	EC:4.2.1.120	2656856224	4-hydroxybutyryl-CoA dehydratase / vinylacetyl-CoA-Delta-isomerase	2654588082
abfD_genomes	EC:4.2.1.120	2656868240	4-hydroxybutyryl-CoA dehydratase / vinylacetyl-CoA-Delta-isomerase	2654588088
abfD_genomes	EC:4.2.1.120	2656911103	4-hydroxybutyryl-CoA dehydratase / vinylacetyl-CoA-Delta-isomerase	2654588102
abfD_genomes	EC:4.2.1.120	2658324804	4-hydroxybutyryl-CoA dehydratase / vinylacetyl-CoA-Delta-isomerase	2657245163
abfD_genomes	EC:4.2.1.120	2658329606	4-hydroxybutyryl-CoA dehydratase / vinylacetyl-CoA-Delta-isomerase	2657245165
abfD_genomes	EC:4.2.1.120	2658545466	4-hydroxybutyryl-CoA dehydratase / vinylacetyl-CoA-Delta-isomerase	2657245277
abfD_genomes	EC:4.2.1.120	2658555597	4-hydroxybutyryl-CoA dehydratase / vinylacetyl-CoA-Delta-isomerase	2657245293
abfD_genomes	EC:4.2.1.120	2659933233	4-hydroxybutyryl-CoA dehydratase	2657245679
abfD_genomes	EC:4.2.1.120	2660633036	Aromatic ring hydroxylase	2660238001
abfD_genomes	EC:4.2.1.120	2663685144	4-hydroxybutyryl-CoA dehydratase / vinylacetyl-CoA-Delta-isomerase	2660238809
abfD_genomes	EC:4.2.1.120	2667472904	4-hydroxybutyryl-CoA dehydratase / vinylacetyl-CoA-Delta-isomerase	2663763577
abfD_genomes	EC:4.2.1.120	2681822826	4-hydroxybutyryl-CoA dehydratase/vinylacetyl-CoA-Delta-isomerase	2681812803
abfD_genomes	EC:4.2.1.120	2684143173	4-hydroxybutyryl-CoA dehydratase / vinylacetyl-CoA-Delta-isomerase	2681813438
abfD_genomes	EC:4.2.1.120	2677472361	Aromatic ring hydroxylase	2675903317
abfD_genomes	EC:4.2.1.120	2678165761	Aromatic ring hydroxylase	2675903489
abfD_genomes	EC:4.2.1.120	2682241150	4-hydroxybutyryl-CoA dehydratase / vinylacetyl-CoA-Delta-isomerase	2681812947
abfD_genomes	EC:4.2.1.120	2682520519	Aromatic ring hydroxylase	2681813012
abfD_genomes	EC:4.2.1.120	2682544547	4-hydroxybutyryl-CoA dehydratase	2681813019
abfD_genomes	EC:4.2.1.120	2687672246	vinylacetyl-CoA delta-isomerase /4-hydroxybutyryl-CoA dehydratase	2687453153
abfD_genomes	EC:4.2.1.120	2685420054	Aromatic ring hydroxylase	2684622700
abfD_genomes	EC:4.2.1.120	2685424631	Aromatic ring hydroxylase	2684622702
abfD_genomes	EC:4.2.1.120	2685426656	Aromatic ring hydroxylase	2684622703
abfD_genomes	EC:4.2.1.120	2685432415	Aromatic ring hydroxylase	2684622705
abfD_genomes	EC:4.2.1.120	2685437968	4-hydroxybutyryl-CoA dehydratase	2684622707
abfD_genomes	EC:4.2.1.120	2685445725	4-hydroxybutyryl-CoA dehydratase	2684622711
abfD_genomes	EC:4.2.1.120	2685471511	Aromatic ring hydroxylase	2684622721
abfD_genomes	EC:4.2.1.120	2685472433	4-hydroxybutyryl-CoA dehydratase	2684622721
abfD_genomes	EC:4.2.1.120	2685483578	Aromatic ring hydroxylase	2684622726
abfD_genomes	EC:4.2.1.120	2685489859	4-hydroxybutyryl-CoA dehydratase	2684622728
abfD_genomes	EC:4.2.1.120	2685492070	4-hydroxybutyryl-CoA dehydratase	2684622729
abfD_genomes	EC:4.2.1.120	2685496663	Aromatic ring hydroxylase	2684622731
abfD_genomes	EC:4.2.1.120	2685506232	4-hydroxybutyryl-CoA dehydratase	2684622735
abfD_genomes	EC:4.2.1.120	2685516224	Aromatic ring hydroxylase	2684622739
abfD_genomes	EC:4.2.1.120	2685516572	4-hydroxybutyryl-CoA dehydratase	2684622739
abfD_genomes	EC:4.2.1.120	2686500164	vinylacetyl-CoA delta-isomerase /4-hydroxybutyryl-CoA dehydratase	2684623026
abfD_genomes	EC:4.2.1.120	2690982315	vinylacetyl-CoA delta-isomerase /4-hydroxybutyryl-CoA dehydratase	2690315754
abfD_genomes	EC:4.2.1.120	2690982503	4-hydroxybutyryl-CoA dehydratase / vinylacetyl-CoA-Delta-isomerase	2690315754
abfD_genomes	EC:4.2.1.120	2709331892	vinylacetyl-CoA delta-isomerase /4-hydroxybutyryl-CoA dehydratase	2708742642
abfD_genomes	EC:4.2.1.120	2698300501	4-hydroxybutyryl-CoA dehydratase / vinylacetyl-CoA-Delta-isomerase	2695420981
abfD_genomes	EC:4.2.1.120	2700237221	4-hydroxybutyryl-CoA dehydratase / vinylacetyl-CoA-Delta-isomerase	2698536725
abfD_genomes	EC:4.2.1.120	2706259017	vinylacetyl-CoA delta-isomerase /4-hydroxybutyryl-CoA dehydratase	2703719302
abfD_genomes	EC:4.2.1.120	2706299316	4-hydroxybutyryl-CoA dehydratase / vinylacetyl-CoA-Delta-isomerase	2703719310
abfD_genomes	EC:4.2.1.120	2706314867	4-hydroxybutyryl-CoA dehydratase / vinylacetyl-CoA-Delta-isomerase	2703719313
abfD_genomes	EC:4.2.1.120	2694713070	Aromatic ring hydroxylase	2693429803
abfD_genomes	EC:4.2.1.120	2700817849	vinylacetyl-CoA delta-isomerase /4-hydroxybutyryl-CoA dehydratase	2698536953
abfD_genomes	EC:4.2.1.120	2704307438	4-hydroxybutyryl-CoA dehydratase / vinylacetyl-CoA-Delta-isomerase	2703718760
abfD_genomes	EC:4.2.1.120	2709483615	4-hydroxybutyryl-CoA dehydratase / vinylacetyl-CoA-Delta-isomerase	2708742695
abfD_genomes	EC:4.2.1.120	2708424712	4-hydroxybutyryl-CoA dehydratase / vinylacetyl-CoA-Delta-isomerase	2706794893
abfD_genomes	EC:4.2.1.120	2708563202	4-hydroxybutyryl-CoA dehydratase / vinylacetyl-CoA-Delta-isomerase	2706794984
abfD_genomes	EC:4.2.1.120	2709626443	4-hydroxybutyryl-CoA dehydratase / vinylacetyl-CoA-Delta-isomerase	2708742754
abfD_genomes	EC:4.2.1.120	2709681585	4-hydroxybutyryl-CoA dehydratase / vinylacetyl-CoA-Delta-isomerase	2708742775
abfD_genomes	EC:4.2.1.120	2709681590	4-hydroxyphenylacetate 3-monooxygenase/4-hydroxybutyryl-CoA dehydratase / vinylacetyl-CoA-Delta-isomerase	2708742775
abfD_genomes	EC:4.2.1.120	2710994220	4-hydroxybutyryl-CoA dehydratase / vinylacetyl-CoA-Delta-isomerase	2710723689
abfD_genomes	EC:4.2.1.120	2719765010	4-hydroxybutyryl-CoA dehydratase / vinylacetyl-CoA-Delta-isomerase	2718218017
abfD_genomes	EC:4.2.1.120	2725913548	4-hydroxybutyryl-CoA dehydratase / vinylacetyl-CoA-Delta-isomerase	2724679219
abfD_genomes	EC:4.2.1.120	2709584507	vinylacetyl-CoA delta-isomerase /4-hydroxybutyryl-CoA dehydratase	2708742736
abfD_genomes	EC:4.2.1.120	2710133740	4-hydroxybutyryl-CoA dehydratase / vinylacetyl-CoA-Delta-isomerase	2708743123
abfD_genomes	EC:4.2.1.120	2725915831	4-hydroxybutyryl-CoA dehydratase / vinylacetyl-CoA-Delta-isomerase	2724679220
abfD_genomes	EC:4.2.1.120	2722137312	4-hydroxybutyryl-CoA dehydratase / vinylacetyl-CoA-Delta-isomerase	2721755245
abfD_genomes	EC:4.2.1.120	2717782274	4-hydroxybutyryl-CoA dehydratase / vinylacetyl-CoA-Delta-isomerase	2716884821
abfD_genomes	EC:4.2.1.120	2722007342	Aromatic ring hydroxylase	2721755198
abfD_genomes	EC:4.2.1.120	2722324217	vinylacetyl-CoA delta-isomerase /4-hydroxybutyryl-CoA dehydratase	2721755321
abfD_genomes	EC:4.2.1.120	2722386851	4-hydroxybutyryl-CoA dehydratase / vinylacetyl-CoA-Delta-isomerase	2721755352
abfD_genomes	EC:4.2.1.120	2725814320	4-hydroxybutyryl-CoA dehydratase / vinylacetyl-CoA-Delta-isomerase	2724679194
abfD_genomes	EC:4.2.1.120	2735980351	4-hydroxybutyryl-CoA dehydratase / vinylacetyl-CoA-Delta-isomerase	2734482315
abfD_genomes	EC:4.2.1.120	2739447906	4-hydroxybutyryl-CoA dehydratase/vinylacetyl-CoA-Delta-isomerase	2739367553
abfD_genomes	EC:4.2.1.120	2718344055	4-hydroxybutyryl-CoA dehydratase / vinylacetyl-CoA-Delta-isomerase	2718217647
abfD_genomes	EC:4.2.1.120	2720471846	4-hydroxybutyryl-CoA dehydratase / vinylacetyl-CoA-Delta-isomerase	2718218194
abfD_genomes	EC:4.2.1.120	2722256901	vinylacetyl-CoA delta-isomerase /4-hydroxybutyryl-CoA dehydratase	2721755292
abfD_genomes	EC:4.2.1.120	2722895444	4-hydroxybutyryl-CoA dehydratase / vinylacetyl-CoA-Delta-isomerase	2721755526
abfD_genomes	EC:4.2.1.120	2724641090	4-hydroxybutyryl-CoA dehydratase / vinylacetyl-CoA-Delta-isomerase	2721756097
abfD_genomes	EC:4.2.1.120	2730002704	4-hydroxybutyryl-CoA dehydratase / vinylacetyl-CoA-Delta-isomerase	2728369307
abfD_genomes	EC:4.2.1.120	2730744907	4-hydroxybutyryl-CoA dehydratase	2728369534
abfD_genomes	EC:4.2.1.120	2743109941	vinylacetyl-CoA delta-isomerase /4-hydroxybutyryl-CoA dehydratase	2740892348
abfD_genomes	EC:4.2.1.120	2743130411	vinylacetyl-CoA delta-isomerase /4-hydroxybutyryl-CoA dehydratase	2740892353
abfD_genomes	EC:4.2.1.120	2730755029	Aromatic ring hydroxylase	2728369537
abfD_genomes	EC:4.2.1.120	2733657612	Aromatic ring hydroxylase	2731957893
abfD_genomes	EC:4.2.1.120	2740159195	vinylacetyl-CoA delta-isomerase /4-hydroxybutyryl-CoA dehydratase	2739367896
abfD_genomes	EC:4.2.1.120	2741110709	vinylacetyl-CoA delta-isomerase /4-hydroxybutyryl-CoA dehydratase	2740891845
abfD_genomes	EC:4.2.1.120	2746619680	vinylacetyl-CoA delta-isomerase /4-hydroxybutyryl-CoA dehydratase	2744055027
abfD_genomes	EC:4.2.1.120	2746679943	vinylacetyl-CoA delta-isomerase /4-hydroxybutyryl-CoA dehydratase	2744055044
abfD_genomes	EC:4.2.1.120	2730770412	4-hydroxybutyryl-CoA dehydratase	2728369541
abfD_genomes	EC:4.2.1.120	2731791693	4-hydroxybutyryl-CoA dehydratase / vinylacetyl-CoA-Delta-isomerase	2731639176
abfD_genomes	EC:4.2.1.120	2731912301	4-hydroxybutyryl-CoA dehydratase / vinylacetyl-CoA-Delta-isomerase	2731639232
abfD_genomes	EC:4.2.1.120	2733477738	4-hydroxybutyryl-CoA dehydratase / vinylacetyl-CoA-Delta-isomerase	2731957848
abfD_genomes	EC:4.2.1.120	2738879034	4-hydroxybutyryl-CoA dehydratase/vinylacetyl-CoA-Delta-isomerase	2738541307
abfD_genomes	EC:4.2.1.120	2741087834	vinylacetyl-CoA delta-isomerase /4-hydroxybutyryl-CoA dehydratase	2740891840
abfD_genomes	EC:4.2.1.120	2741393199	vinylacetyl-CoA delta-isomerase /4-hydroxybutyryl-CoA dehydratase	2740891989
abfD_genomes	EC:4.2.1.120	2744590591	4-hydroxybutyryl-CoA dehydratase/vinylacetyl-CoA-Delta-isomerase	2744054519
abfD_genomes	EC:4.2.1.120	2746691666	vinylacetyl-CoA delta-isomerase /4-hydroxybutyryl-CoA dehydratase	2744055046
abfD_genomes	EC:4.2.1.120	2746731769	vinylacetyl-CoA delta-isomerase /4-hydroxybutyryl-CoA dehydratase	2744055054
abfD_genomes	EC:4.2.1.120	2751137411	vinylacetyl-CoA delta-isomerase /4-hydroxybutyryl-CoA dehydratase	2747843222
abfD_genomes	EC:4.2.1.120	2754411902	vinylacetyl-CoA delta-isomerase /4-hydroxybutyryl-CoA dehydratase	2751186049
abfD_genomes	EC:4.2.1.120	2744004626	4-hydroxybutyryl-CoA dehydratase/vinylacetyl-CoA-Delta-isomerase	2740892597
abfD_genomes	EC:4.2.1.120	2752570743	4-hydroxybutyryl-CoA dehydratase/vinylacetyl-CoA-Delta-isomerase	2751185577
abfD_genomes	EC:4.2.1.120	2754403953	vinylacetyl-CoA delta-isomerase /4-hydroxybutyryl-CoA dehydratase	2751186048
abfD_genomes	EC:4.2.1.120	2756434437	vinylacetyl-CoA delta-isomerase /4-hydroxybutyryl-CoA dehydratase	2756170179
abfD_genomes	EC:4.2.1.120	2757852686	vinylacetyl-CoA delta-isomerase /4-hydroxybutyryl-CoA dehydratase	2757320449
abfD_genomes	EC:4.2.1.120	2753466026	4-hydroxybutyryl-CoA dehydratase/vinylacetyl-CoA-Delta-isomerase	2751185822
abfD_genomes	EC:4.2.1.120	2753785830	aromatic ring hydroxylase	2751185901
abfD_genomes	EC:4.2.1.120	2756510274	vinylacetyl-CoA delta-isomerase /4-hydroxybutyryl-CoA dehydratase	2756170202
abfD_genomes	EC:4.2.1.120	2756524667	vinylacetyl-CoA delta-isomerase /4-hydroxybutyryl-CoA dehydratase	2756170204
abfD_genomes	EC:4.2.1.120	2756527957	vinylacetyl-CoA delta-isomerase /4-hydroxybutyryl-CoA dehydratase	2756170205
abfD_genomes	EC:4.2.1.120	2757537772	vinylacetyl-CoA delta-isomerase /4-hydroxybutyryl-CoA dehydratase	2757320383
abfD_genomes	EC:4.2.1.120	2757542178	vinylacetyl-CoA delta-isomerase /4-hydroxybutyryl-CoA dehydratase	2757320384
abfD_genomes	EC:4.2.1.120	2773152177	vinylacetyl-CoA delta-isomerase /4-hydroxybutyryl-CoA dehydratase	2772190830
abfD_genomes	EC:4.2.1.120	2765994748	aromatic ring hydroxylase	2765235929
abfD_genomes	EC:4.2.1.120	2766001788	aromatic ring hydroxylase	2765235930
abfD_genomes	EC:4.2.1.120	2771171371	4-hydroxybutyryl-CoA dehydratase	2770939368
abfD_genomes	EC:4.2.1.120	2771222522	aromatic ring hydroxylase	2770939394
abfD_genomes	EC:4.2.1.120	2771309742	aromatic ring hydroxylase	2770939432
abfD_genomes	EC:4.2.1.120	2773710008	vinylacetyl-CoA delta-isomerase /4-hydroxybutyryl-CoA dehydratase	2772190971
abfD_genomes	EC:4.2.1.120	2774265670	vinylacetyl-CoA delta-isomerase /4-hydroxybutyryl-CoA dehydratase	2773857712
abfD_genomes	EC:4.2.1.120	2768115931	aromatic ring hydroxylase	2767802042
abfD_genomes	EC:4.2.1.120	2771234119	aromatic ring hydroxylase	2770939398
abfD_genomes	EC:4.2.1.120	2771236699	4-hydroxybutyryl-CoA dehydratase	2770939398
abfD_genomes	EC:4.2.1.120	2771298490	4-hydroxybutyryl-CoA dehydratase	2770939428
abfD_genomes	EC:4.2.1.120	2771300443	aromatic ring hydroxylase	2770939428
abfD_genomes	EC:4.2.1.120	2773165594	vinylacetyl-CoA delta-isomerase /4-hydroxybutyryl-CoA dehydratase	2772190832
abfD_genomes	EC:4.2.1.120	2773569397	vinylacetyl-CoA delta-isomerase /4-hydroxybutyryl-CoA dehydratase	2772190927
abfD_genomes	EC:4.2.1.120	2773584030	aromatic ring hydroxylase	2772190929
abfD_genomes	EC:4.2.1.120	2775421437	vinylacetyl-CoA delta-isomerase /4-hydroxybutyryl-CoA dehydratase	2773858070
abfD_genomes	EC:4.2.1.120	2775582559	vinylacetyl-CoA delta-isomerase /4-hydroxybutyryl-CoA dehydratase	2775506715
abfD_genomes	EC:4.2.1.120	2775871637	vinylacetyl-CoA delta-isomerase /4-hydroxybutyryl-CoA dehydratase	2775506787
abfD_genomes	EC:4.2.1.120	2776101694	4-hydroxybutyryl-CoA dehydratase/vinylacetyl-CoA-Delta-isomerase	2775506863
abfD_genomes	EC:4.2.1.120	2776103431	4-hydroxybutyryl-CoA dehydratase/vinylacetyl-CoA-Delta-isomerase	2775506863
abfD_genomes	EC:4.2.1.120	2779018830	4-hydroxybutyryl-CoA dehydratase/vinylacetyl-CoA-Delta-isomerase	2778261146
abfD_genomes	EC:4.2.1.120	2775002673	4-hydroxybutyryl-CoA dehydratase/vinylacetyl-CoA-Delta-isomerase	2773857963
abfD_genomes	EC:4.2.1.120	2779003169	4-hydroxybutyryl-CoA dehydratase/vinylacetyl-CoA-Delta-isomerase	2778261140
abfD_genomes	EC:4.2.1.120	2781509472	4-hydroxybutyryl-CoA dehydratase/vinylacetyl-CoA-Delta-isomerase	2781125713
abfD_genomes	EC:4.2.1.120	2785593767	4-hydroxybutyryl-CoA dehydratase/vinylacetyl-CoA-Delta-isomerase	2785510715
abfD_genomes	EC:4.2.1.120	2785612428	vinylacetyl-CoA delta-isomerase /4-hydroxybutyryl-CoA dehydratase	2785510719
abfD_genomes	EC:4.2.1.120	2787918607	vinylacetyl-CoA delta-isomerase /4-hydroxybutyryl-CoA dehydratase	2786546729
abfD_genomes	EC:4.2.1.120	2789333618	4-hydroxybutyryl-CoA dehydratase/vinylacetyl-CoA-Delta-isomerase	2788500035
abfD_genomes	EC:4.2.1.120	2785462379	vinylacetyl-CoA delta-isomerase /4-hydroxybutyryl-CoA dehydratase	2784746791
abfD_genomes	EC:4.2.1.120	2788344243	aromatic ring hydroxylase	2786546910
abfD_genomes	EC:4.2.1.120	2789084877	4-hydroxyphenylacetate 3-monooxygenase/4-hydroxybutyryl-CoA dehydratase/vinylacetyl-CoA-Delta-isomerase	2788499957
abfD_genomes	EC:4.2.1.120	2790525311	4-hydroxybutyryl-CoA dehydratase/vinylacetyl-CoA-Delta-isomerase	2788500394
abfD_genomes	EC:4.2.1.120	2790528601	4-hydroxybutyryl-CoA dehydratase/vinylacetyl-CoA-Delta-isomerase	2788500395
abfD_genomes	EC:4.2.1.120	2791740131	vinylacetyl-CoA delta-isomerase /4-hydroxybutyryl-CoA dehydratase	2791354856
abfD_genomes	EC:4.2.1.120	2804854068	vinylacetyl-CoA delta-isomerase /4-hydroxybutyryl-CoA dehydratase	2802429298
abfD_genomes	EC:4.2.1.120	2793069125	4-hydroxybutyryl-CoA dehydratase/vinylacetyl-CoA-Delta-isomerase	2791355197
abfD_genomes	EC:4.2.1.120	2789851931	4-hydroxybutyryl-CoA dehydratase/vinylacetyl-CoA-Delta-isomerase	2788500198
abfD_genomes	EC:4.2.1.120	2790063304	aromatic ring hydroxylase	2788500263
abfD_genomes	EC:4.2.1.120	2790063305	4-hydroxybutyryl-CoA dehydratase/vinylacetyl-CoA-Delta-isomerase	2788500263
abfD_genomes	EC:4.2.1.120	2791193370	4-hydroxybutyryl-CoA dehydratase/vinylacetyl-CoA-Delta-isomerase	2788500582
abfD_genomes	EC:4.2.1.120	2791250945	4-hydroxybutyryl-CoA dehydratase/vinylacetyl-CoA-Delta-isomerase	2788500597
abfD_genomes	EC:4.2.1.120	2791325188	4-hydroxybutyryl-CoA dehydratase/vinylacetyl-CoA-Delta-isomerase	2788500615
abfD_genomes	EC:4.2.1.120	2793578723	4-hydroxybutyryl-CoA dehydratase/vinylacetyl-CoA-Delta-isomerase	2791355326
abfD_genomes	EC:4.2.1.120	2795722074	4-hydroxybutyryl-CoA dehydratase/vinylacetyl-CoA-Delta-isomerase	2795385452
abfD_genomes	EC:4.2.1.120	2799456711	4-hydroxybutyryl-CoA dehydratase/vinylacetyl-CoA-Delta-isomerase	2799112274
abfD_genomes	EC:4.2.1.120	2800192191	4-hydroxybutyryl-CoA dehydratase/vinylacetyl-CoA-Delta-isomerase	2799112616
abfD_genomes	EC:4.2.1.120	2808104560	vinylacetyl-CoA delta-isomerase /4-hydroxybutyryl-CoA dehydratase	2806310933
abfD_genomes	EC:4.2.1.120	2815085396	vinylacetyl-CoA delta-isomerase /4-hydroxybutyryl-CoA dehydratase	2814123184
abfD_genomes	EC:4.2.1.120	2815840930	vinylacetyl-CoA delta-isomerase /4-hydroxybutyryl-CoA dehydratase	2814123386
abfD_genomes	EC:4.2.1.120	2804953571	4-hydroxybutyryl-CoA dehydratase/vinylacetyl-CoA-Delta-isomerase	2802429317
abfD_genomes	EC:4.2.1.120	2806189270	4-hydroxybutyryl-CoA dehydratase/vinylacetyl-CoA-Delta-isomerase	2802429667
abfD_genomes	EC:4.2.1.120	2808552455	vinylacetyl-CoA delta-isomerase /4-hydroxybutyryl-CoA dehydratase	2806311053
abfD_genomes	EC:4.2.1.120	2809105074	vinylacetyl-CoA delta-isomerase /4-hydroxybutyryl-CoA dehydratase	2808606409
abfD_genomes	EC:4.2.1.120	2815422078	4-hydroxybutyryl-CoA dehydratase/vinylacetyl-CoA-Delta-isomerase	2814123278
abfD_genomes	EC:4.2.1.120	2815483896	4-hydroxybutyryl-CoA dehydratase/vinylacetyl-CoA-Delta-isomerase	2814123293
abfD_genomes	EC:4.2.1.120	2815488916	4-hydroxybutyryl-CoA dehydratase/vinylacetyl-CoA-Delta-isomerase	2814123294
abfD_genomes	EC:4.2.1.120	2820358236	4-hydroxybutyryl-CoA dehydratase/vinylacetyl-CoA-Delta-isomerase	2820357977
abfD_genomes	EC:4.2.1.120	2809976223	4-hydroxybutyryl-CoA dehydratase/vinylacetyl-CoA-Delta-isomerase	2808606598
abfD_genomes	EC:4.2.1.120	2807112684	4-hydroxybutyryl-CoA dehydratase/vinylacetyl-CoA-Delta-isomerase	2806310658
abfD_genomes	EC:4.2.1.120	2807487129	4-hydroxybutyryl-CoA dehydratase/vinylacetyl-CoA-Delta-isomerase	2806310753
abfD_genomes	EC:4.2.1.120	2807603140	4-hydroxybutyryl-CoA dehydratase/vinylacetyl-CoA-Delta-isomerase	2806310792
abfD_genomes	EC:4.2.1.120	2807666678	4-hydroxybutyryl-CoA dehydratase/vinylacetyl-CoA-Delta-isomerase	2806310820
abfD_genomes	EC:4.2.1.120	2809536901	4-hydroxybutyryl-CoA dehydratase/vinylacetyl-CoA-Delta-isomerase	2808606508
abfD_genomes	EC:4.2.1.120	2814194890	4-hydroxybutyryl-CoA dehydratase/vinylacetyl-CoA-Delta-isomerase	2814122922
abfD_genomes	EC:4.2.1.120	2814243668	4-hydroxybutyryl-CoA dehydratase/vinylacetyl-CoA-Delta-isomerase	2814122938
abfD_genomes	EC:4.2.1.120	2817692931	4-hydroxybutyryl-CoA dehydratase/vinylacetyl-CoA-Delta-isomerase	2816332357
abfD_genomes	EC:4.2.1.120	2810283173	4-hydroxybutyryl-CoA dehydratase/vinylacetyl-CoA-Delta-isomerase	2808606680
abfD_genomes	EC:4.2.1.120	2833415147	4-hydroxybutyryl-CoA dehydratase/vinylacetyl-CoA-Delta-isomerase	2833412858
abfD_genomes	EC:4.2.1.120	2823733137	4-hydroxybutyryl-CoA dehydratase/vinylacetyl-CoA-Delta-isomerase	2823732373
abfD_genomes	EC:4.2.1.120	2829024250	4-hydroxybutyryl-CoA dehydratase/vinylacetyl-CoA-Delta-isomerase	2829024164
abfD_genomes	EC:4.2.1.120	2829161889	4-hydroxybutyryl-CoA dehydratase/vinylacetyl-CoA-Delta-isomerase	2829161542
abfD_genomes	EC:4.2.1.120	2829473556	4-hydroxybutyryl-CoA dehydratase/vinylacetyl-CoA-Delta-isomerase	2829472912
abfD_genomes	EC:4.2.1.120	2834670861	4-hydroxybutyryl-CoA dehydratase/vinylacetyl-CoA-Delta-isomerase	2834669335
abfD_genomes	EC:4.2.1.120	2831880362	4-hydroxybutyryl-CoA dehydratase/vinylacetyl-CoA-Delta-isomerase	2831880289
abfD_genomes	EC:4.2.1.120	2833100608	4-hydroxybutyryl-CoA dehydratase/vinylacetyl-CoA-Delta-isomerase	2833099696
abfD_genomes	EC:4.2.1.120	2826292384	aromatic ring hydroxylase	2826287053
abfD_genomes	EC:4.2.1.120	2828391650	4-hydroxybutyryl-CoA dehydratase/vinylacetyl-CoA-Delta-isomerase	2828390859
abfD_genomes	EC:4.2.1.120	2829328172	4-hydroxybutyryl-CoA dehydratase/vinylacetyl-CoA-Delta-isomerase	2829325841
abfD_genomes	EC:4.2.1.120	2829455023	4-hydroxybutyryl-CoA dehydratase/vinylacetyl-CoA-Delta-isomerase	2829453649
abfD_genomes	EC:4.2.1.120	2829473963	4-hydroxybutyryl-CoA dehydratase/vinylacetyl-CoA-Delta-isomerase	2829472912
abfD_genomes	EC:4.2.1.120	2831504172	4-hydroxybutyryl-CoA dehydratase/vinylacetyl-CoA-Delta-isomerase	2831503423
abfD_genomes	EC:4.2.1.120	2840540487	4-hydroxybutyryl-CoA dehydratase/vinylacetyl-CoA-Delta-isomerase	2840540285
abfD_genomes	EC:4.2.1.120	2832513427	4-hydroxybutyryl-CoA dehydratase/vinylacetyl-CoA-Delta-isomerase	2832511869
abfD_genomes	EC:4.2.1.120	2836772097	4-hydroxybutyryl-CoA dehydratase/vinylacetyl-CoA-Delta-isomerase	2836768920
abfD_genomes	EC:4.2.1.120	2839648962	4-hydroxybutyryl-CoA dehydratase/vinylacetyl-CoA-Delta-isomerase	2839645069
abfD_genomes	EC:4.2.1.120	2844390933	4-hydroxybutyryl-CoA dehydratase/vinylacetyl-CoA-Delta-isomerase	2844388475
abfD_genomes	EC:4.2.1.120	2848107082	4-hydroxybutyryl-CoA dehydratase/vinylacetyl-CoA-Delta-isomerase	2848104632
abfD_genomes	EC:4.2.1.120	2850456968	4-hydroxybutyryl-CoA dehydratase/vinylacetyl-CoA-Delta-isomerase	2850454459
abfD_genomes	EC:4.2.1.120	2851775931	4-hydroxybutyryl-CoA dehydratase/vinylacetyl-CoA-Delta-isomerase	2851775564
abfD_genomes	EC:4.2.1.120	2836946947	4-hydroxybutyryl-CoA dehydratase/vinylacetyl-CoA-Delta-isomerase	2836943501
abfD_genomes	EC:4.2.1.120	2837676782	4-hydroxybutyryl-CoA dehydratase/vinylacetyl-CoA-Delta-isomerase	2837675034
abfD_genomes	EC:4.2.1.120	2841216921	4-hydroxybutyryl-CoA dehydratase/vinylacetyl-CoA-Delta-isomerase	2841216226
abfD_genomes	EC:4.2.1.120	2842669839	4-hydroxybutyryl-CoA dehydratase/vinylacetyl-CoA-Delta-isomerase	2842667859
abfD_genomes	EC:4.2.1.120	2845959152	4-hydroxybutyryl-CoA dehydratase/vinylacetyl-CoA-Delta-isomerase	2845957151
abfD_genomes	EC:4.2.1.120	2845965648	4-hydroxybutyryl-CoA dehydratase/vinylacetyl-CoA-Delta-isomerase	2845961267
abfD_genomes	EC:4.2.1.120	2846828012	4-hydroxybutyryl-CoA dehydratase/vinylacetyl-CoA-Delta-isomerase	2846827668
abfD_genomes	EC:4.2.1.120	2847366834	4-hydroxybutyryl-CoA dehydratase/vinylacetyl-CoA-Delta-isomerase	2847366192
abfD_genomes	EC:4.2.1.120	2847466759	4-hydroxybutyryl-CoA dehydratase/vinylacetyl-CoA-Delta-isomerase	2847466697
abfD_genomes	EC:4.2.1.120	2852700433	4-hydroxybutyryl-CoA dehydratase/vinylacetyl-CoA-Delta-isomerase	2852695134
abfD_genomes	EC:4.2.1.120	2853018118	4-hydroxybutyryl-CoA dehydratase/vinylacetyl-CoA-Delta-isomerase	2853017232
abfD_genomes	EC:4.2.1.120	2844343205	4-hydroxybutyryl-CoA dehydratase/vinylacetyl-CoA-Delta-isomerase	2844342787
abfD_genomes	EC:4.2.1.120	2838057848	4-hydroxybutyryl-CoA dehydratase/vinylacetyl-CoA-Delta-isomerase	2838054893
abfD_genomes	EC:4.2.1.120	2840059232	4-hydroxybutyryl-CoA dehydratase/vinylacetyl-CoA-Delta-isomerase	2840054979
abfD_genomes	EC:4.2.1.120	2840083256	4-hydroxybutyryl-CoA dehydratase/vinylacetyl-CoA-Delta-isomerase	2840082686
abfD_genomes	EC:4.2.1.120	2844097736	4-hydroxybutyryl-CoA dehydratase/vinylacetyl-CoA-Delta-isomerase	2844094995
abfD_genomes	EC:4.2.1.120	2848401777	4-hydroxybutyryl-CoA dehydratase/vinylacetyl-CoA-Delta-isomerase	2848400229
abfD_genomes	EC:4.2.1.120	2852834032	4-hydroxybutyryl-CoA dehydratase/vinylacetyl-CoA-Delta-isomerase	2852829042
abfD_genomes	EC:4.2.1.120	2852899633	4-hydroxybutyryl-CoA dehydratase/vinylacetyl-CoA-Delta-isomerase	2852897210
abfD_genomes	EC:4.2.1.120	2853088060	4-hydroxybutyryl-CoA dehydratase/vinylacetyl-CoA-Delta-isomerase	2853086610
abfD_genomes	EC:4.2.1.120	2846814402	4-hydroxybutyryl-CoA dehydratase/vinylacetyl-CoA-Delta-isomerase	2846814194
abfD_genomes	EC:4.2.1.120	2848295334	4-hydroxybutyryl-CoA dehydratase/vinylacetyl-CoA-Delta-isomerase	2848294671
abfD_genomes	EC:4.2.1.120	2853149021	4-hydroxybutyryl-CoA dehydratase/vinylacetyl-CoA-Delta-isomerase	2853145845
abfD_genomes	EC:4.2.1.120	2853169363	4-hydroxybutyryl-CoA dehydratase/vinylacetyl-CoA-Delta-isomerase	2853166463
abfD_genomes	EC:4.2.1.120	2853175195	4-hydroxybutyryl-CoA dehydratase/vinylacetyl-CoA-Delta-isomerase	2853172105
abfD_genomes	EC:4.2.1.120	2853335523	4-hydroxybutyryl-CoA dehydratase/vinylacetyl-CoA-Delta-isomerase	2853332325
abfD_genomes	EC:4.2.1.120	2853435595	4-hydroxybutyryl-CoA dehydratase/vinylacetyl-CoA-Delta-isomerase	2853433034
abfD_genomes	EC:4.2.1.120	2855573750	4-hydroxybutyryl-CoA dehydratase/vinylacetyl-CoA-Delta-isomerase	2855572657
abfD_genomes	EC:4.2.1.120	2858647289	4-hydroxybutyryl-CoA dehydratase/vinylacetyl-CoA-Delta-isomerase	2858645892
abfD_genomes	EC:4.2.1.120	2858653079	4-hydroxybutyryl-CoA dehydratase/vinylacetyl-CoA-Delta-isomerase	2858652038
abfD_genomes	EC:4.2.1.120	2859500445	4-hydroxybutyryl-CoA dehydratase/vinylacetyl-CoA-Delta-isomerase	2859497984
abfD_genomes	EC:4.2.1.120	2859504337	4-hydroxybutyryl-CoA dehydratase/vinylacetyl-CoA-Delta-isomerase	2859501880
abfD_genomes	EC:4.2.1.120	2859512435	4-hydroxybutyryl-CoA dehydratase/vinylacetyl-CoA-Delta-isomerase	2859509855
abfD_genomes	EC:4.2.1.120	2853450581	4-hydroxybutyryl-CoA dehydratase/vinylacetyl-CoA-Delta-isomerase	2853450051
abfD_genomes	EC:4.2.1.120	2853582554	4-hydroxybutyryl-CoA dehydratase/vinylacetyl-CoA-Delta-isomerase	2853580215
abfD_genomes	EC:4.2.1.120	2853620275	4-hydroxybutyryl-CoA dehydratase/vinylacetyl-CoA-Delta-isomerase	2853619817
abfD_genomes	EC:4.2.1.120	2853640938	4-hydroxybutyryl-CoA dehydratase/vinylacetyl-CoA-Delta-isomerase	2853636782
abfD_genomes	EC:4.2.1.120	2853664494	4-hydroxybutyryl-CoA dehydratase/vinylacetyl-CoA-Delta-isomerase	2853659309
abfD_genomes	EC:4.2.1.120	2853701304	4-hydroxybutyryl-CoA dehydratase/vinylacetyl-CoA-Delta-isomerase	2853695950
abfD_genomes	EC:4.2.1.120	2853713404	4-hydroxybutyryl-CoA dehydratase/vinylacetyl-CoA-Delta-isomerase	2853712860
abfD_genomes	EC:4.2.1.120	2853773240	4-hydroxybutyryl-CoA dehydratase/vinylacetyl-CoA-Delta-isomerase	2853769102
abfD_genomes	EC:4.2.1.120	2853788838	4-hydroxybutyryl-CoA dehydratase/vinylacetyl-CoA-Delta-isomerase	2853786272
abfD_genomes	EC:4.2.1.120	2853806865	4-hydroxybutyryl-CoA dehydratase/vinylacetyl-CoA-Delta-isomerase	2853802089
abfD_genomes	EC:4.2.1.120	2855579097	4-hydroxybutyryl-CoA dehydratase/vinylacetyl-CoA-Delta-isomerase	2855579037
abfD_genomes	EC:4.2.1.120	2859123854	4-hydroxybutyryl-CoA dehydratase/vinylacetyl-CoA-Delta-isomerase	2859123070
abfD_genomes	EC:4.2.1.120	2879508518	4-hydroxybutyryl-CoA dehydratase/vinylacetyl-CoA-Delta-isomerase	2879506416
abfD_genomes	EC:4.2.1.120	2859516503	4-hydroxybutyryl-CoA dehydratase/vinylacetyl-CoA-Delta-isomerase	2859513941
abfD_genomes	EC:4.2.1.120	2884236529	4-hydroxybutyryl-CoA dehydratase/vinylacetyl-CoA-Delta-isomerase	2884235173
abfD_genomes	EC:4.2.1.120	2886955441	4-hydroxybutyryl-CoA dehydratase/vinylacetyl-CoA-Delta-isomerase	2886952448
abfD_genomes	EC:4.2.1.120	2854994743	4-hydroxybutyryl-CoA dehydratase/vinylacetyl-CoA-Delta-isomerase	2854991309
abfD_genomes	EC:4.2.1.120	2855260129	4-hydroxyphenylacetate 3-monooxygenase/4-hydroxybutyryl-CoA dehydratase/vinylacetyl-CoA-Delta-isomerase	2855258187
abfD_genomes	EC:4.2.1.120	2856548248	4-hydroxybutyryl-CoA dehydratase/vinylacetyl-CoA-Delta-isomerase	2856544576
abfD_genomes	EC:4.2.1.120	2856622580	4-hydroxybutyryl-CoA dehydratase/vinylacetyl-CoA-Delta-isomerase	2856618471
abfD_genomes	EC:4.2.1.120	2861196097	aromatic ring hydroxylase	2861192947
abfD_genomes	EC:4.2.1.120	2875807414	4-hydroxybutyryl-CoA dehydratase/vinylacetyl-CoA-Delta-isomerase	2875805011
abfD_genomes	EC:4.2.1.120	2875813523	4-hydroxybutyryl-CoA dehydratase/vinylacetyl-CoA-Delta-isomerase	2875810609
abfD_genomes	EC:4.2.1.120	2875873303	4-hydroxybutyryl-CoA dehydratase/vinylacetyl-CoA-Delta-isomerase	2875870875
abfD_genomes	EC:4.2.1.120	2875881106	4-hydroxybutyryl-CoA dehydratase/vinylacetyl-CoA-Delta-isomerase	2875876513
abfD_genomes	EC:4.2.1.120	2881421839	4-hydroxybutyryl-CoA dehydratase/vinylacetyl-CoA-Delta-isomerase	2881418779
abfD_genomes	EC:4.2.1.120	2866741305	4-hydroxybutyryl-CoA dehydratase/vinylacetyl-CoA-Delta-isomerase	2866733597
abfD_genomes	EC:4.2.1.120	2868377856	4-hydroxybutyryl-CoA dehydratase/vinylacetyl-CoA-Delta-isomerase	2868376433
abfD_genomes	EC:4.2.1.120	2870817851	4-hydroxybutyryl-CoA dehydratase/vinylacetyl-CoA-Delta-isomerase	2870812040
abfD_genomes	EC:4.2.1.120	2876794417	4-hydroxybutyryl-CoA dehydratase/vinylacetyl-CoA-Delta-isomerase	2876791980
abfD_genomes	EC:4.2.1.120	2878072323	4-hydroxybutyryl-CoA dehydratase/vinylacetyl-CoA-Delta-isomerase	2878068609
abfD_genomes	EC:4.2.1.120	2880884894	4-hydroxybutyryl-CoA dehydratase/vinylacetyl-CoA-Delta-isomerase	2880884132
abfD_genomes	EC:4.2.1.120	2887023049	4-hydroxybutyryl-CoA dehydratase/vinylacetyl-CoA-Delta-isomerase	2887022087
abfD_genomes	EC:4.2.1.120	2885093882	4-hydroxybutyryl-CoA dehydratase/vinylacetyl-CoA-Delta-isomerase	2885091439
abfD_genomes	EC:4.2.1.120	2886943255	4-hydroxybutyryl-CoA dehydratase/vinylacetyl-CoA-Delta-isomerase	2886942716
abfD_genomes	EC:4.2.1.120	2887280421	4-hydroxybutyryl-CoA dehydratase/vinylacetyl-CoA-Delta-isomerase	2887278357
abfD_genomes	EC:4.2.1.120	2890090496	4-hydroxybutyryl-CoA dehydratase/vinylacetyl-CoA-Delta-isomerase	2890088460
abfD_genomes	EC:4.2.1.120	2893019431	4-hydroxybutyryl-CoA dehydratase/vinylacetyl-CoA-Delta-isomerase	2893014744
abfD_genomes	EC:4.2.1.120	2904246836	4-hydroxybutyryl-CoA dehydratase/vinylacetyl-CoA-Delta-isomerase	2904245048
abfD_genomes	EC:4.2.1.120	2888052849	4-hydroxybutyryl-CoA dehydratase/vinylacetyl-CoA-Delta-isomerase	2888051529
abfD_genomes	EC:4.2.1.120	2888398450	4-hydroxybutyryl-CoA dehydratase/vinylacetyl-CoA-Delta-isomerase	2888395147
abfD_genomes	EC:4.2.1.120	2892994554	4-hydroxybutyryl-CoA dehydratase/vinylacetyl-CoA-Delta-isomerase	2892993325
abfD_genomes	EC:4.2.1.120	2894426513	4-hydroxybutyryl-CoA dehydratase/vinylacetyl-CoA-Delta-isomerase	2894425995
abfD_genomes	EC:4.2.1.120	2899907865	4-hydroxybutyryl-CoA dehydratase/vinylacetyl-CoA-Delta-isomerase	2899902236
abfD_genomes	EC:4.2.1.120	2894992943	4-hydroxybutyryl-CoA dehydratase/vinylacetyl-CoA-Delta-isomerase	2894992385
abfD_genomes	EC:4.2.1.120	2907255230	4-hydroxybutyryl-CoA dehydratase/vinylacetyl-CoA-Delta-isomerase	2907253779
abfD_genomes	EC:4.2.1.120	2895683757	4-hydroxybutyryl-CoA dehydratase/vinylacetyl-CoA-Delta-isomerase	2895681562
abfD_genomes	EC:4.2.1.120	2897621646	4-hydroxybutyryl-CoA dehydratase/vinylacetyl-CoA-Delta-isomerase	2897620376
abfD_genomes	EC:4.2.1.120	2898180781	4-hydroxybutyryl-CoA dehydratase/vinylacetyl-CoA-Delta-isomerase	2898180515
abfD_genomes	EC:4.2.1.120	2898900741	4-hydroxybutyryl-CoA dehydratase/vinylacetyl-CoA-Delta-isomerase	2898897362
abfD_genomes	EC:4.2.1.120	2899053973	aromatic ring hydroxylase	2899052382
abfD_genomes	EC:4.2.1.120	2899930317	4-hydroxybutyryl-CoA dehydratase/vinylacetyl-CoA-Delta-isomerase	2899924645
abfD_genomes	EC:4.2.1.120	2899933907	4-hydroxybutyryl-CoA dehydratase/vinylacetyl-CoA-Delta-isomerase	2899931749
abfD_genomes	EC:4.2.1.120	2899953399	4-hydroxybutyryl-CoA dehydratase/vinylacetyl-CoA-Delta-isomerase	2899952820
abfD_genomes	EC:4.2.1.120	2901206634	4-hydroxybutyryl-CoA dehydratase/vinylacetyl-CoA-Delta-isomerase	2901201504
abfD_genomes	EC:4.2.1.120	2901605778	4-hydroxybutyryl-CoA dehydratase/vinylacetyl-CoA-Delta-isomerase	2901605312
abfD_genomes	EC:4.2.1.120	2907322804	4-hydroxybutyryl-CoA dehydratase/vinylacetyl-CoA-Delta-isomerase	2907319803
abfD_genomes	EC:4.2.1.120	2922748523	4-hydroxybutyryl-CoA dehydratase/vinylacetyl-CoA-Delta-isomerase	2922745459
abfD_genomes	EC:4.2.1.120	2922764523	4-hydroxybutyryl-CoA dehydratase/vinylacetyl-CoA-Delta-isomerase	2922761576
abfD_genomes	EC:4.2.1.120	2922768633	4-hydroxybutyryl-CoA dehydratase/vinylacetyl-CoA-Delta-isomerase	2922765569
abfD_genomes	EC:4.2.1.120	2925362666	4-hydroxybutyryl-CoA dehydratase/vinylacetyl-CoA-Delta-isomerase	2925360136
abfD_genomes	EC:4.2.1.120	2925383812	4-hydroxybutyryl-CoA dehydratase/vinylacetyl-CoA-Delta-isomerase	2925380245
abfD_genomes	EC:4.2.1.120	2904699985	4-hydroxybutyryl-CoA dehydratase/vinylacetyl-CoA-Delta-isomerase	2904699407
abfD_genomes	EC:4.2.1.120	2904709043	4-hydroxybutyryl-CoA dehydratase/vinylacetyl-CoA-Delta-isomerase	2904699407
abfD_genomes	EC:4.2.1.120	2906641032	4-hydroxybutyryl-CoA dehydratase/vinylacetyl-CoA-Delta-isomerase	2906635258
abfD_genomes	EC:4.2.1.120	2914589370	4-hydroxybutyryl-CoA dehydratase/vinylacetyl-CoA-Delta-isomerase	2914584031
abfD_genomes	EC:4.2.1.120	2925367155	4-hydroxybutyryl-CoA dehydratase/vinylacetyl-CoA-Delta-isomerase	2925364022
abfD_genomes	EC:4.2.1.120	2925369552	4-hydroxybutyryl-CoA dehydratase/vinylacetyl-CoA-Delta-isomerase	2925368107
abfD_genomes	EC:4.2.1.120	2915360302	4-hydroxybutyryl-CoA dehydratase/vinylacetyl-CoA-Delta-isomerase	2915358134
abfD_genomes	EC:4.2.1.120	2921011764	4-hydroxybutyryl-CoA dehydratase/vinylacetyl-CoA-Delta-isomerase	2921011621
abfD_genomes	EC:4.2.1.120	2922537969	aromatic ring hydroxylase	2922530942
abfD_genomes	EC:4.2.1.120	2923964919	4-hydroxybutyryl-CoA dehydratase/vinylacetyl-CoA-Delta-isomerase	2923964631
abfD_genomes	EC:4.2.1.120	2923969641	4-hydroxybutyryl-CoA dehydratase/vinylacetyl-CoA-Delta-isomerase	2923968883
abfD_genomes	EC:4.2.1.120	2926227023	4-hydroxybutyryl-CoA dehydratase/vinylacetyl-CoA-Delta-isomerase	2926225606
abfD_genomes	EC:4.2.1.120	2936263852	4-hydroxybutyryl-CoA dehydratase/vinylacetyl-CoA-Delta-isomerase	2936262392
abfD_genomes	EC:4.2.1.120	2938513160	4-hydroxybutyryl-CoA dehydratase/vinylacetyl-CoA-Delta-isomerase	2938512857
abfD_genomes	EC:4.2.1.120	2926969211	4-hydroxybutyryl-CoA dehydratase/vinylacetyl-CoA-Delta-isomerase	2926965794
abfD_genomes	EC:4.2.1.120	2927047556	4-hydroxybutyryl-CoA dehydratase/vinylacetyl-CoA-Delta-isomerase	2927041445
abfD_genomes	EC:4.2.1.120	2927482660	4-hydroxybutyryl-CoA dehydratase/vinylacetyl-CoA-Delta-isomerase	2927473223
abfD_genomes	EC:4.2.1.120	2927494602	4-hydroxybutyryl-CoA dehydratase/vinylacetyl-CoA-Delta-isomerase	2927491872
abfD_genomes	EC:4.2.1.120	2927881586	4-hydroxybutyryl-CoA dehydratase/vinylacetyl-CoA-Delta-isomerase	2927876777
abfD_genomes	EC:4.2.1.120	2932566909	4-hydroxybutyryl-CoA dehydratase/vinylacetyl-CoA-Delta-isomerase	2932562620
abfD_genomes	EC:4.2.1.120	2933123937	4-hydroxybutyryl-CoA dehydratase/vinylacetyl-CoA-Delta-isomerase	2933122204
abfD_genomes	EC:4.2.1.120	2933607301	4-hydroxybutyryl-CoA dehydratase/vinylacetyl-CoA-Delta-isomerase	2933605160
abfD_genomes	EC:4.2.1.120	2934227179	4-hydroxybutyryl-CoA dehydratase/vinylacetyl-CoA-Delta-isomerase	2934226151
abfD_genomes	EC:4.2.1.120	2958750776	4-hydroxybutyryl-CoA dehydratase/vinylacetyl-CoA-Delta-isomerase	2958747803
abfD_genomes	EC:4.2.1.120	2961560124	4-hydroxybutyryl-CoA dehydratase/vinylacetyl-CoA-Delta-isomerase	2961557048
abfD_genomes	EC:4.2.1.120	2961570415	4-hydroxybutyryl-CoA dehydratase/vinylacetyl-CoA-Delta-isomerase	2961569192
abfD_genomes	EC:4.2.1.120	2968883007	4-hydroxybutyryl-CoA dehydratase/vinylacetyl-CoA-Delta-isomerase	2968882276
abfD_genomes	EC:4.2.1.120	2935432697	4-hydroxybutyryl-CoA dehydratase/vinylacetyl-CoA-Delta-isomerase	2935432226
abfD_genomes	EC:4.2.1.120	2936804556	4-hydroxybutyryl-CoA dehydratase/vinylacetyl-CoA-Delta-isomerase	2936804270
abfD_genomes	EC:4.2.1.120	2936805966	4-hydroxybutyryl-CoA dehydratase/vinylacetyl-CoA-Delta-isomerase	2936805233
abfD_genomes	EC:4.2.1.120	2961537597	4-hydroxybutyryl-CoA dehydratase/vinylacetyl-CoA-Delta-isomerase	2961536129
abfD_genomes	EC:4.2.1.120	2961540680	4-hydroxybutyryl-CoA dehydratase/vinylacetyl-CoA-Delta-isomerase	2961540170
abfD_genomes	EC:4.2.1.120	2968898958	4-hydroxybutyryl-CoA dehydratase/vinylacetyl-CoA-Delta-isomerase	2968898347
abfD_genomes	EC:4.2.1.120	2979946821	4-hydroxybutyryl-CoA dehydratase/vinylacetyl-CoA-Delta-isomerase	2979946052
abfD_genomes	EC:4.2.1.120	2980196529	4-hydroxybutyryl-CoA dehydratase/vinylacetyl-CoA-Delta-isomerase	2980194018
abfD_genomes	EC:4.2.1.120	2985504749	4-hydroxybutyryl-CoA dehydratase/vinylacetyl-CoA-Delta-isomerase	2985502726
abfD_genomes	EC:4.2.1.120	2985544654	4-hydroxybutyryl-CoA dehydratase/vinylacetyl-CoA-Delta-isomerase	2985542733
abfD_genomes	EC:4.2.1.120	2985556836	4-hydroxybutyryl-CoA dehydratase/vinylacetyl-CoA-Delta-isomerase	2985554756
abfD_genomes	EC:4.2.1.120	2985618735	4-hydroxybutyryl-CoA dehydratase/vinylacetyl-CoA-Delta-isomerase	2985616010
abfD_genomes	EC:4.2.1.120	2985623062	4-hydroxybutyryl-CoA dehydratase/vinylacetyl-CoA-Delta-isomerase	2985619931
abfD_genomes	EC:4.2.1.120	2985626599	4-hydroxybutyryl-CoA dehydratase/vinylacetyl-CoA-Delta-isomerase	2985624008
abfD_genomes	EC:4.2.1.120	2988178362	4-hydroxybutyryl-CoA dehydratase/vinylacetyl-CoA-Delta-isomerase	2988177373
abfD_genomes	EC:4.2.1.120	2955942616	4-hydroxybutyryl-CoA dehydratase/vinylacetyl-CoA-Delta-isomerase	2955939424
abfD_genomes	EC:4.2.1.120	2957266204	4-hydroxybutyryl-CoA dehydratase/vinylacetyl-CoA-Delta-isomerase	2957265863
abfD_genomes	EC:4.2.1.120	2957272965	4-hydroxybutyryl-CoA dehydratase/vinylacetyl-CoA-Delta-isomerase	2957272360
abfD_genomes	EC:4.2.1.120	2957274290	4-hydroxybutyryl-CoA dehydratase/vinylacetyl-CoA-Delta-isomerase	2957274208
abfD_genomes	EC:4.2.1.120	2985472760	4-hydroxybutyryl-CoA dehydratase/vinylacetyl-CoA-Delta-isomerase	2985469011
abfD_genomes	EC:4.2.1.120	2960508522	4-hydroxybutyryl-CoA dehydratase/vinylacetyl-CoA-Delta-isomerase	2960508195
abfD_genomes	EC:4.2.1.120	2964532237	4-hydroxybutyryl-CoA dehydratase/vinylacetyl-CoA-Delta-isomerase	2964532218
abfD_genomes	EC:4.2.1.120	2964535353	4-hydroxybutyryl-CoA dehydratase/vinylacetyl-CoA-Delta-isomerase	2964534980
abfD_genomes	EC:4.2.1.120	2964538130	4-hydroxybutyryl-CoA dehydratase/vinylacetyl-CoA-Delta-isomerase	2964538032
abfD_genomes	EC:4.2.1.120	2970012475	4-hydroxybutyryl-CoA dehydratase/vinylacetyl-CoA-Delta-isomerase	2970012123
abfD_genomes	EC:4.2.1.120	2983047019	4-hydroxybutyryl-CoA dehydratase/vinylacetyl-CoA-Delta-isomerase	2983044647
abfD_genomes	EC:4.2.1.120	2983298725	4-hydroxybutyryl-CoA dehydratase/vinylacetyl-CoA-Delta-isomerase	2983297868
abfD_genomes	EC:4.2.1.120	642235550	vinylacetyl-CoA delta-isomerase (EC 5.3.3.3)/4-hydroxybutyryl-CoA dehydratase (EC 4.2.1.-)	641736216
abfD_genomes	EC:4.2.1.120	644452566	vinylacetyl-CoA delta-isomerase (EC 5.3.3.3)/4-hydroxybutyryl-CoA dehydratase (EC 4.2.1.-)	643886142
abfD_genomes	EC:4.2.1.120	646253565	vinylacetyl-CoA delta-isomerase (EC 5.3.3.3)/4-hydroxybutyryl-CoA dehydratase (EC 4.2.1.-)	646206253
abfD_genomes	EC:4.2.1.120	648896729	vinylacetyl-CoA delta-isomerase (EC 5.3.3.3)/4-hydroxybutyryl-CoA dehydratase (EC 4.2.1.-)	648861005
abfD_genomes	EC:4.2.1.120	650082496	gamma-aminobutyrate metabolism dehydratase/isomerase	649989923
abfD_genomes	EC:4.2.1.120	637914508	vinylacetyl-CoA delta-isomerase (EC 5.3.3.3)/4-hydroxybutyryl-CoA dehydratase (EC 4.2.1.-)	637000093
abfD_genomes	EC:4.2.1.120	646942970	Vinylacetyl-CoA Delta-isomerase	646862347
abfD_genomes	EC:4.2.1.120	638156841	vinylacetyl-CoA delta-isomerase (EC 5.3.3.3)/4-hydroxybutyryl-CoA dehydratase (EC 4.2.1.-)	638154502
abfD_genomes	EC:4.2.1.120	638171713	4-hydroxybutyryl-CoA dehydratase (EC 4.2.1.-)	638154513
abfD_genomes	EC:4.2.1.120	648111839	vinylacetyl-CoA delta-isomerase (EC 5.3.3.3)/4-hydroxybutyryl-CoA dehydratase (EC 4.2.1.-)	648028023
abfD_genomes	EC:4.2.1.120	651014213	aromatic ring hydroxylase	650716027
abfD_genomes	EC:4.2.1.120	2505360936	Aromatic ring hydroxylase	2505313007
abfD_genomes	EC:4.2.1.120	2507126114	4-hydroxybutyryl-CoA dehydratase / vinylacetyl-CoA-Delta-isomerase	2506783061
abfD_genomes	EC:4.2.1.120	2514637304	4-hydroxybutyryl-CoA dehydratase / vinylacetyl-CoA-Delta-isomerase	2513237367
abfD_genomes	EC:4.2.1.120	2517120667	4-hydroxybutyryl-CoA dehydratase / vinylacetyl-CoA-Delta-isomerase	2517093006
abfD_genomes	EC:4.2.1.120	2511750995	4-hydroxybutyryl-CoA dehydratase / vinylacetyl-CoA-Delta-isomerase	2511231134
abfD_genomes	EC:4.2.1.120	2512874344	4-hydroxybutyryl-CoA dehydratase / vinylacetyl-CoA-Delta-isomerase	2512564091
abfD_genomes	EC:4.2.1.120	2514894788	4-hydroxybutyryl-CoA dehydratase / vinylacetyl-CoA-Delta-isomerase	2514885002
abfD_genomes	EC:4.2.1.120	2516576371	4-hydroxyphenylacetate 3-monooxygenase/4-hydroxybutyryl-CoA dehydratase/vinylacetyl-CoA-Delta-isomerase	2516493017
abfD_genomes	EC:4.2.1.120	2526029384	vinylacetyl-CoA delta-isomerase (EC 5.3.3.3)/4-hydroxybutyryl-CoA dehydratase (EC 4.2.1.-)	2524614847
abfD_genomes	EC:4.2.1.120	2509740978	4-hydroxybutyryl-CoA dehydratase / vinylacetyl-CoA-Delta-isomerase	2509601019
abfD_genomes	EC:4.2.1.120	2510231637	4-hydroxybutyryl-CoA dehydratase / vinylacetyl-CoA-Delta-isomerase	2510065041
abfD_genomes	EC:4.2.1.120	2522182761	4-hydroxybutyryl-CoA dehydratase	2522125033
abfD_genomes	EC:4.2.1.120	2542295477	vinylacetyl-CoA delta-isomerase /4-hydroxybutyryl-CoA dehydratase	2541047257
abfD_genomes	EC:4.2.1.120	2542326217	vinylacetyl-CoA delta-isomerase /4-hydroxybutyryl-CoA dehydratase	2541047265
abfD_genomes	EC:4.2.1.120	2542353319	vinylacetyl-CoA delta-isomerase /4-hydroxybutyryl-CoA dehydratase	2541047272
abfD_genomes	EC:4.2.1.120	2542361425	vinylacetyl-CoA delta-isomerase /4-hydroxybutyryl-CoA dehydratase	2541047274
abfD_genomes	EC:4.2.1.120	2542381250	vinylacetyl-CoA delta-isomerase /4-hydroxybutyryl-CoA dehydratase	2541047279
abfD_genomes	EC:4.2.1.120	2523112649	4-hydroxybutyryl-CoA dehydratase / vinylacetyl-CoA-Delta-isomerase	2522572160
abfD_genomes	EC:4.2.1.120	2513672712	4-hydroxybutyryl-CoA dehydratase / vinylacetyl-CoA-Delta-isomerase	2513237098
abfD_genomes	EC:4.2.1.120	2513861506	4-hydroxybutyryl-CoA dehydratase / vinylacetyl-CoA-Delta-isomerase	2513237137
abfD_genomes	EC:4.2.1.120	2515195641	4-hydroxybutyryl-CoA dehydratase / vinylacetyl-CoA-Delta-isomerase	2515154007
abfD_genomes	EC:4.2.1.120	2518758984	4-hydroxybutyryl-CoA dehydratase / vinylacetyl-CoA-Delta-isomerase	2518645532
abfD_genomes	EC:4.2.1.120	2520437655	4-hydroxybutyryl-CoA dehydratase / vinylacetyl-CoA-Delta-isomerase	2519899633
abfD_genomes	EC:4.2.1.120	2520486449	Aromatic ring hydroxylase	2519899643
abfD_genomes	EC:4.2.1.120	2523421686	4-hydroxybutyryl-CoA dehydratase / vinylacetyl-CoA-Delta-isomerase	2523231053
abfD_genomes	EC:4.2.1.120	2528734974	4-hydroxybutyryl-CoA dehydratase / vinylacetyl-CoA-Delta-isomerase	2528311132
abfD_genomes	EC:4.2.1.120	2542439637	vinylacetyl-CoA delta-isomerase /4-hydroxybutyryl-CoA dehydratase	2541047294
abfD_genomes	EC:4.2.1.120	2542502791	vinylacetyl-CoA delta-isomerase /4-hydroxybutyryl-CoA dehydratase	2541047310
abfD_genomes	EC:4.2.1.120	2542533488	vinylacetyl-CoA delta-isomerase /4-hydroxybutyryl-CoA dehydratase	2541047318
abfD_genomes	EC:4.2.1.120	2542603810	vinylacetyl-CoA delta-isomerase /4-hydroxybutyryl-CoA dehydratase	2541047336
abfD_genomes	EC:4.2.1.120	2542611662	vinylacetyl-CoA delta-isomerase /4-hydroxybutyryl-CoA dehydratase	2541047338
abfD_genomes	EC:4.2.1.120	2542623139	vinylacetyl-CoA delta-isomerase /4-hydroxybutyryl-CoA dehydratase	2541047341
abfD_genomes	EC:4.2.1.120	2542716656	vinylacetyl-CoA delta-isomerase /4-hydroxybutyryl-CoA dehydratase	2541047365
abfD_genomes	EC:4.2.1.120	2542791458	vinylacetyl-CoA delta-isomerase /4-hydroxybutyryl-CoA dehydratase	2541047384
abfD_genomes	EC:4.2.1.120	2542803183	vinylacetyl-CoA delta-isomerase /4-hydroxybutyryl-CoA dehydratase	2541047387
abfD_genomes	EC:4.2.1.120	2542814585	vinylacetyl-CoA delta-isomerase /4-hydroxybutyryl-CoA dehydratase	2541047390
abfD_genomes	EC:4.2.1.120	2542853325	vinylacetyl-CoA delta-isomerase /4-hydroxybutyryl-CoA dehydratase	2541047400
abfD_genomes	EC:4.2.1.120	2542865723	vinylacetyl-CoA delta-isomerase /4-hydroxybutyryl-CoA dehydratase	2541047403
abfD_genomes	EC:4.2.1.120	2542877252	vinylacetyl-CoA delta-isomerase /4-hydroxybutyryl-CoA dehydratase	2541047406
abfD_genomes	EC:4.2.1.120	2543298575	vinylacetyl-CoA delta-isomerase /4-hydroxybutyryl-CoA dehydratase	2541047513
abfD_genomes	EC:4.2.1.120	2546427809	4-hydroxybutyryl-CoA dehydratase / vinylacetyl-CoA-Delta-isomerase	2545824689
abfD_genomes	EC:4.2.1.120	2546752698	4-hydroxybutyryl-CoA dehydratase / vinylacetyl-CoA-Delta-isomerase	2545824774
abfD_genomes	EC:4.2.1.120	2558792016	vinylacetyl-CoA delta-isomerase /4-hydroxybutyryl-CoA dehydratase	2558309134
abfD_genomes	EC:4.2.1.120	2558835013	vinylacetyl-CoA delta-isomerase /4-hydroxybutyryl-CoA dehydratase	2558309145
abfD_genomes	EC:4.2.1.120	2531891376	4-hydroxyphenylacetate 3-monooxygenase	2531839009
abfD_genomes	EC:4.2.1.120	2532911033	4-hydroxybutyryl-CoA dehydratase / vinylacetyl-CoA-Delta-isomerase	2531839277
abfD_genomes	EC:4.2.1.120	2542720442	vinylacetyl-CoA delta-isomerase /4-hydroxybutyryl-CoA dehydratase	2541047366
abfD_genomes	EC:4.2.1.120	2542795377	vinylacetyl-CoA delta-isomerase /4-hydroxybutyryl-CoA dehydratase	2541047385
abfD_genomes	EC:4.2.1.120	2547820058	vinylacetyl-CoA delta-isomerase /4-hydroxybutyryl-CoA dehydratase	2547132210
abfD_genomes	EC:4.2.1.120	2558434855	vinylacetyl-CoA delta-isomerase (EC 5.3.3.3)/4-hydroxybutyryl-CoA dehydratase (EC 4.2.1.-)	2558309036
abfD_genomes	EC:4.2.1.120	2558752902	vinylacetyl-CoA delta-isomerase /4-hydroxybutyryl-CoA dehydratase	2558309124
abfD_genomes	EC:4.2.1.120	2558776722	vinylacetyl-CoA delta-isomerase /4-hydroxybutyryl-CoA dehydratase	2558309130
abfD_genomes	EC:4.2.1.120	2560482623	vinylacetyl-CoA delta-isomerase /4-hydroxybutyryl-CoA dehydratase	2558860638
abfD_genomes	EC:4.2.1.120	2563584105	vinylacetyl-CoA delta-isomerase /4-hydroxybutyryl-CoA dehydratase	2563366553
abfD_genomes	EC:4.2.1.120	2579284861	4-hydroxybutyryl-CoA dehydratase / vinylacetyl-CoA-Delta-isomerase	2576861706
abfD_genomes	EC:4.2.1.120	2585091127	4-hydroxybutyryl-CoA dehydratase / vinylacetyl-CoA-Delta-isomerase	2582581262
abfD_genomes	EC:4.2.1.120	2540746010	4-hydroxybutyryl-CoA dehydratase	2540341142
abfD_genomes	EC:4.2.1.120	2546907164	4-hydroxybutyryl-CoA dehydratase / vinylacetyl-CoA-Delta-isomerase	2546825527
abfD_genomes	EC:4.2.1.120	2557397430	4-hydroxybutyryl-CoA dehydratase / vinylacetyl-CoA-Delta-isomerase	2556921093
abfD_genomes	EC:4.2.1.120	2574346539	vinylacetyl-CoA delta-isomerase (EC 5.3.3.3)/4-hydroxybutyryl-CoA dehydratase (EC 4.2.1.-)	2574179745
abfD_genomes	EC:4.2.1.120	2596300475	4-hydroxybutyryl-CoA dehydratase/vinylacetyl-CoA-Delta-isomerase	2595698222
abfD_genomes	EC:4.2.1.120	2542584252	vinylacetyl-CoA delta-isomerase /4-hydroxybutyryl-CoA dehydratase	2541047331
abfD_genomes	EC:4.2.1.120	2545771423	4-hydroxybutyryl-CoA dehydratase / vinylacetyl-CoA-Delta-isomerase	2545555864
abfD_genomes	EC:4.2.1.120	2547767349	Aromatic ring hydroxylase	2547132199
abfD_genomes	EC:4.2.1.120	2549776467	Aromatic ring hydroxylase	2548876773
abfD_genomes	EC:4.2.1.120	2549779482	Aromatic ring hydroxylase	2548876774
abfD_genomes	EC:4.2.1.120	2557361186	4-hydroxybutyryl-CoA dehydratase / vinylacetyl-CoA-Delta-isomerase	2556921084
abfD_genomes	EC:4.2.1.120	2563292893	4-hydroxybutyryl-CoA dehydratase / vinylacetyl-CoA-Delta-isomerase	2562617176
abfD_genomes	EC:4.2.1.120	2574347867	vinylacetyl-CoA delta-isomerase (EC 5.3.3.3)/4-hydroxybutyryl-CoA dehydratase (EC 4.2.1.-)	2574179745
[truncated: 198,000+ more rows]
