# Supplementary material for: Abundance-weighted pathway mapping demonstrates family-level structure of butyrate and propionate production across the human gut microbiome
Source: ISME Commun. 2026 Mar 26;6(1):ycag075. doi: 10.1093/ismeco/ycag075 (PMC13134039; doi:10.1093/ismeco/ycag075)
Supplement: ycag075_Supplemental_Files [file ycag075_supplemental_files.zip › ChristensenR_CremerJ_ISMEComm_SupplementaryTableS2_ycag075.xlsx]

## Sheet: Sheet1
pathway	model strain
WWC	Propionibacterium spp.
SP	Bacteroides fragilis
SP	Prevotella ruminicola
SP	Selenomonas ruminantium
SP	Veillonella parvula
SP	Selenomonas sputigena
Acr	Anaerotignum propionicum
Acr	Megasphaera elsdenii
Pro	Roseburia inulinivorans
Pro	Salmonella typhimurium
Lys	Clostridium sticklandii
Lys	Fusobacterium nucleatum
Lys	Porphyromonas gingivalis
Lys	Eubacterium ramulus
Glu	Acidaminococcus fermentans
Glu	Clostridium symbiosum
Glu	Peptoniphilus asaccharolyticus
4-Ami	Anaerostipes rhamnosivorans
Ace	Anaerostipes caccae
Ace	Butyricicoccus pullicaecorum
Ace	Clostridium butyricum
Ace	Coprococcus catus
Ace	Eubacterium limosum
Ace	Eubacterium rectale
Ace	Megasphaera elsdenii
Ace	Roseburia hominis
Ace	Faecalibacterium prausnitzii
Ace	Anaerostipes hadrus
Ace	Anaerotruncus colihominis
Ace	Clostridium acetobutylicum
Ace	Coprococcus comes
Ace	Eubacterium ruminantium
Ace	Roseburia inulinivorans
Ace	Butyricicoccus pullicaecorum
Ace	Butyrivibrio fibrisolvens
Ace	Eubacterium ramulus
Ace	Roseburia faecis
