# Supplementary material for: Abundance-weighted pathway mapping demonstrates family-level structure of butyrate and propionate production across the human gut microbiome
Source: ISME Commun. 2026 Mar 26;6(1):ycag075. doi: 10.1093/ismeco/ycag075 (PMC13134039; doi:10.1093/ismeco/ycag075)
Supplement: ycag075_Supplemental_Files [file ycag075_supplemental_files.zip › ChristensenR_CremerJ_ISMEComm_SupplementaryTableS3_ycag075.xlsx]

## Sheet: Sheet1
strain	pathway
Anaerofustis stercorihominis	4 Ami
Anaerostipes caccae DSM 14662 MAF 2	4 Ami
Butyricicoccus pullicaecorum	4 Ami
Clostridioides difficile	4 Ami
Clostridium beijerinckii	4 Ami
Clostridium difficile	4 Ami
Clostridium populeti	4 Ami
Clostridium sardiniense	4 Ami
Clostridium symbiosum	4 Ami
Anaerobutyricum hallii	Ace
Anaerococcus hydrogenalis	Ace
Anaerococcus murdochii	Ace
Anaerococcus obesiensis	Ace
Anaerococcus octavius	Ace
Anaerococcus prevotii	Ace
Anaerococcus senegalensis	Ace
Anaerococcus vaginalis	Ace
Anaerostipes butyraticus	Ace
Anaerostipes coli	Ace
Anaerostipes hadrus	Ace
Anaerotruncus colihominis DSM 17241 MAF 2	Ace
Aneurinibacillus aneurinilyticus	Ace
Aneurinibacillus migulanus	Ace
Bacillus altitudinis	Ace
Bacillus amyloliquefaciens	Ace
Bacillus arsenicus	Ace
Bacillus atrophaeus	Ace
Bacillus badius	Ace
Bacillus beijingensis	Ace
Bacillus benzoevorans	Ace
Bacillus cereus	Ace
Bacillus endophyticus	Ace
Bacillus firmus	Ace
Bacillus flexus	Ace
Bacillus idriensis	Ace
Bacillus infantis	Ace
Bacillus licheniformis	Ace
Bacillus marisflavi	Ace
Bacillus massiliosenegalensis	Ace
Bacillus mojavensis	Ace
Bacillus mycoides	Ace
Bacillus niacini	Ace
Bacillus pumilus	Ace
Bacillus siralis	Ace
Bacillus sonorensis	Ace
Bacillus subtilis	Ace
Bacillus thuringiensis	Ace
Bacillus timonensis	Ace
Bacillus vallismortis	Ace
Bilophila wadsworthia	Ace
Brachymonas chironomi	Ace
Brachyspira pilosicoli	Ace
Brevibacterium halotolerans	Ace
Brevundimonas aurantiaca	Ace
Brevundimonas bullata	Ace
Brevundimonas diminuta	Ace
Brevundimonas terrae	Ace
Brevundimonas vesicularis	Ace
Butyricimonas faecihominis	Ace
Butyricimonas synergistica	Ace
Butyrivibrio crossotus DSM 2876 MAF 2	Ace
Butyrivibrio fibrisolvens	Ace
Christensenella minuta	Ace
Chryseobacterium hominis	Ace
Cloacibacillus evryensis	Ace
Cloacibacterium normanense	Ace
Clostridium acetobutylicum	Ace
Clostridium aldenense	Ace
Clostridium baratii	Ace
Clostridium botulinum	Ace
Clostridium butyricum	Ace
Clostridium cadaveris	Ace
Clostridium celatum	Ace
Clostridium chauvoei	Ace
Clostridium cochlearium	Ace
Clostridium disporicum	Ace
Clostridium fallax	Ace
Clostridium felsineum	Ace
Clostridium indolis	Ace
Clostridium lituseburense	Ace
Clostridium methoxybenzovorans	Ace
Clostridium neonatale	Ace
Clostridium paraputrificum	Ace
Clostridium perfringens	Ace
Clostridium putrefaciens	Ace
Clostridium rectum	Ace
Clostridium saccharoperbutylacetonicum	Ace
Clostridium sartagoforme	Ace
Clostridium senegalense	Ace
Clostridium septicum	Ace
Clostridium sporogenes	Ace
Clostridium sticklandii	Ace
Clostridium tertium	Ace
Clostridium tyrobutyricum	Ace
Clostridium ventriculi	Ace
Clostridium vincentii	Ace
Coprococcus comes ATCC 27758 MAF 2	Ace
Coprococcus eutactus ATCC 27759 MAF 2	Ace
Coprococcus catus	Ace
Desemzia incerta	Ace
Desulfitobacterium frappieri	Ace
Eisenbergiella tayi	Ace
Empedobacter falsenii	Ace
Eubacterium ventriosum ATCC 27560 MAF 2	Ace
Eubacterium barkeri	Ace
Eubacterium callanderi	Ace
Eubacterium cellulosolvens	Ace
Eubacterium contortum	Ace
Eubacterium desmolans	Ace
Eubacterium hadrum	Ace
Eubacterium hallii	Ace
Eubacterium limosum	Ace
Eubacterium moniliforme	Ace
Eubacterium oxidoreducens	Ace
Eubacterium ramulus	Ace
Eubacterium rectale	Ace
Eubacterium ruminantium	Ace
Eubacterium xylanophilum	Ace
Facklamia tabacinasalis	Ace
Faecalibacterium prausnitzii	Ace
Flavobacterium cheniae	Ace
Fusobacterium mortiferum	Ace
Fusobacterium necrogenes	Ace
Gemmiger formicilis	Ace
Geobacillus vulcani	Ace
Intestinimonas butyriciproducens	Ace
Lachnobacterium bovis	Ace
Megasphaera elsdenii 14 14 MAF 2	Ace
Microbacterium schleiferi	Ace
Oscillibacter valericigenes	Ace
Papillibacter cinnamivorans	Ace
Parasporobacterium paucivorans	Ace
Peptococcus niger	Ace
Peptoniphilus duerdenii	Ace
Planococcus okeanokoites	Ace
Planococcus rifietoensis	Ace
Planomicrobium chinense	Ace
Pseudoramibacter alactolyticus	Ace
Rheinheimera perlucida	Ace
Rheinheimera texasensis	Ace
Riemerella columbina	Ace
Romboutsia lituseburensis	Ace
Roseburia intestinalis L1 82 MAF 2	Ace
Roseburia faecis	Ace
Roseburia hominis	Ace
Roseburia inulinivorans	Ace
Rudanella lutea	Ace
Ruminococcus gauvreauii DSM 19829 MAF 2	Ace
Sarcina ventriculi	Ace
Sporosarcina koreensis	Ace
Subdoligranulum variabile DSM 15176 MAF 2	Ace
Thauera terpenica	Ace
Thermus scotoductus	Ace
Tissierella praeacuta	Ace
Variovorax boronicumulans	Ace
Virgibacillus proomii	Ace
Wautersiella falsenii	Ace
Acidaminococcus intestini D21 MAF 2	Glu
Acidaminococcus fermentans	Glu
Clostridium sp M62 1 MAF 2	Glu
Filifactor alocis	Glu
Kallipyga massiliensis	Glu
Peptoniphilus asaccharolyticus	Glu
Peptoniphilus grossensis	Glu
Peptoniphilus harei	Glu
Peptoniphilus indolicus	Glu
Peptoniphilus lacrimalis	Glu
Peptoniphilus senegalensis	Glu
Peptoniphilus timonensis	Glu
Alistipes putredinis DSM 17216 MAF 2	Lys
Butyricimonas virosa DSM 23226 MAF 2	Lys
Butyricimonas faecihominis	Lys
Butyricimonas paravirosa	Lys
Butyricimonas synergistica	Lys
Cetobacterium somerae	Lys
Clostridium felsineum	Lys
Clostridium lituseburense	Lys
Clostridium putrefaciens	Lys
Clostridium senegalense	Lys
Clostridium sticklandii	Lys
Eubacterium ramulus	Lys
Flavonifractor plautii	Lys
Fusobacterium gonidiaformans	Lys
Fusobacterium necrophorum	Lys
Fusobacterium nucleatum	Lys
Fusobacterium periodonticum	Lys
Fusobacterium russii	Lys
Fusobacterium varium	Lys
Intestinimonas butyriciproducens	Lys
Lachnoanaerobaculum umeaense	Lys
Odoribacter laneus	Lys
Odoribacter splanchnicus	Lys
Porphyromonas asaccharolytica	Lys
Porphyromonas endodontalis	Lys
Porphyromonas gingivalis	Lys
Porphyromonas somerae	Lys
Porphyromonas uenonis	Lys
Romboutsia lituseburensis	Lys
Tissierella praeacuta	Lys
Tumebacillus permanentifrigoris	Lys
Anaerotignum propionicum	Acr
Clostridium lactatifermentans	Acr
Clostridium propionicum	Acr
Clostridium tyrobutyricum	Acr
Coprococcus catus	Acr
Fusobacterium necrophorum	Acr
Megasphaera elsdenii 14 14 MAF 2	Acr
Megasphaera elsdenii	Acr
Papillibacter cinnamivorans	Acr
Peptoniphilus indolicus	Acr
Peptostreptococcus anaerobius	Acr
Blautia wexlerae DSM 19850 MAF 2	Pro
Blautia luti	Pro
Citrobacter amalonaticus	Pro
Citrobacter braakii	Pro
Citrobacter farmeri	Pro
Citrobacter freundii	Pro
Citrobacter gillenii	Pro
Citrobacter koseri	Pro
Citrobacter murliniae	Pro
Citrobacter pasteurii	Pro
Citrobacter sedlakii	Pro
Citrobacter werkmanii	Pro
Citrobacter youngae	Pro
Clostridium disporicum	Pro
Clostridium fallax	Pro
Clostridium neonatale	Pro
Eisenbergiella tayi	Pro
Enterobacter massiliensis	Pro
Enterococcus avium	Pro
Escherichia albertii	Pro
Escherichia fergusonii	Pro
Eubacterium contortum	Pro
Fusobacterium nucleatum	Pro
Fusobacterium varium	Pro
Hafnia paralvei	Pro
Klebsiella oxytoca	Pro
Klebsiella pneumoniae	Pro
Lactobacillus brevis	Pro
Pediococcus acidilactici	Pro
Robinsoniella peoriensis	Pro
Roseburia inulinivorans strain AF28 15	Pro
Roseburia inulinivorans	Pro
Ruminococcus faecis	Pro
Ruminococcus gnavus	Pro
Salmonella enterica	Pro
Salmonella typhimurium	Pro
Yersinia aleksiciae	Pro
Yersinia bercovieri	Pro
Yersinia enterocolitica	Pro
Yersinia frederiksenii	Pro
Yersinia kristensenii	Pro
Akkermansia muciniphila	SP
Alistipes indistinctus YIT 12060 MAF 2	SP
Alistipes onderdonkii DSM 19147 MAF 2	SP
Alistipes putredinis DSM 17216 MAF 2	SP
Alistipes senegalensis JC50 MAF 2	SP
Alistipes shahii WAL 8301 MAF 2	SP
Alistipes finegoldii	SP
Alistipes obesi	SP
Alistipes timonensis	SP
Bacteroides caccae ATCC 43185 MAF 2	SP
Bacteroides cellulosilyticus DSM 14838 MAF 2	SP
Bacteroides coprophilus DSM 18228 MAF 2	SP
Bacteroides dorei 5 1 36 D4 MAF 2	SP
Bacteroides dorei DSM 17855 MAF 2	SP
Bacteroides eggerthii DSM 20697 MAF 2	SP
Bacteroides finegoldii DSM 17565 MAF 2	SP
Bacteroides fragilis 2 1 16 MAF 2	SP
Bacteroides fragilis 3 1 12 MAF 2	SP
Bacteroides intestinalis DSM 17393 MAF 2	SP
Bacteroides ovatus ATCC 8483 MAF 2	SP
Bacteroides plebeius DSM 17135 MAF 2	SP
Bacteroides rodentium JCM 16496 MAF 2	SP
Bacteroides sp 3 1 19 MAF 2	SP
Bacteroides sp 9 1 42FAA MAF 2	SP
Bacteroides sp D2 MAF 2	SP
Bacteroides stercoris ATCC 43183 MAF 2	SP
Bacteroides thetaiotaomicron 1 1 6 MAF 2	SP
Bacteroides thetaiotaomicron VPI 5482 MAF 2	SP
Bacteroides uniformis ATCC 8492 MAF 2	SP
Bacteroides xylanisolvens SD CC 1b MAF 2	SP
Bacteroides acidifaciens	SP
Bacteroides barnesiae	SP
Bacteroides clarus	SP
Bacteroides coprocola	SP
Bacteroides faecichinchillae	SP
Bacteroides faecis	SP
Bacteroides fluxus	SP
Bacteroides fragilis	SP
Bacteroides gallinarum	SP
Bacteroides graminisolvens	SP
Bacteroides massiliensis	SP
Bacteroides nordii	SP
Bacteroides oleiciplenus	SP
Bacteroides pyogenes	SP
Bacteroides salanitronis	SP
Bacteroides salyersiae	SP
Bacteroides sartorii	SP
Bacteroides stercorirosoris	SP
Bacteroides thetaiotaomicron	SP
Bacteroides timonensis	SP
Bacteroides vulgatus	SP
Barnesiella intestinihominis	SP
Butyricimonas virosa DSM 23226 MAF 2	SP
Butyricimonas faecihominis	SP
Butyricimonas paravirosa	SP
Butyricimonas synergistica	SP
Cloacibacillus evryensis	SP
Cloacibacillus porcorum	SP
Clostridium bifermentans	SP
Clostridium glycolicum	SP
Clostridium lituseburense	SP
Clostridium sordellii	SP
Clostridium sticklandii	SP
Coprobacter fastidiosus	SP
Coprobacter secundus	SP
Dialister invisus	SP
Dialister succinatiphilus	SP
Eubacterium tenue	SP
Flavonifractor plautii	SP
Intestinimonas butyriciproducens	SP
Megamonas funiformis	SP
Megamonas hypermegale	SP
Negativicoccus succinicivorans	SP
Odoribacter laneus	SP
Odoribacter splanchnicus	SP
Parabacteroides johnsonii DSM 18315 MAF 2	SP
Parabacteroides merdae ATCC 43184 MAF 2	SP
Parabacteroides sp D13 MAF 2	SP
Parabacteroides distasonis	SP
Parabacteroides faecis	SP
Parabacteroides goldsteinii	SP
Parabacteroides gordonii	SP
Paraprevotella clara	SP
Paraprevotella xylaniphila	SP
Phascolarctobacterium faecium	SP
Phascolarctobacterium succinatutens	SP
Phocaeicola vulgatus	SP
Porphyromonas asaccharolytica	SP
Porphyromonas endodontalis	SP
Porphyromonas gingivalis	SP
Porphyromonas uenonis	SP
Prevotella brevis	SP
Prevotella ruminicola	SP
Pyramidobacter piscolens	SP
Pyramidobacter piscolens	SP
Romboutsia lituseburensis	SP
Selenomonas noxia	SP
Selenomonas ruminantium	SP
Selenomonas sputigena	SP
Tannerella forsythia	SP
Tissierella praeacuta	SP
Veillonella sp 3 1 44 MAF 2	SP
Veillonella sp 6 1 27 MAF 2	SP
Veillonella atypica	SP
Veillonella dispar	SP
Veillonella parvula	SP
Veillonella ratti	SP
Veillonella rogosae	SP
Corynebacterium amycolatum	WWC
Corynebacterium durum	WWC
Corynebacterium glucuronolyticum	WWC
Corynebacterium kroppenstedtii	WWC
Corynebacterium ulcerans	WWC
Cutibacterium acnes	WWC
Propionibacterium acidipropionici	WWC
Propionibacterium acnes	WWC
Propionibacterium avidum	WWC
Propionibacterium freudenreichii	WWC
Propionibacterium jensenii	WWC
Propionimicrobium lymphophilum	WWC
